# Supplementary material for: N-(Naphthalen-1-yl)benzamide
Source: Acta Crystallogr Sect E Struct Rep Online. 2011 Nov 5;67(Pt 12):o3204. doi: 10.1107/S1600536811045946 (PMC3238870; doi:10.1107/S1600536811045946)
Supplement: Supplementary file 1 [file e-67-o3204-sup1.cif]

##############################################################################
#                                                                            #
# This CIF contains the data in a paper accepted for publication in          #
# Acta Crystallographica Section E. It conforms to the requirements of       #
# Notes for Authors for Acta Crystallographica Section E, and has been       #
# peer reviewed under the auspices of the IUCr Commission on Journals.       #
#                                                                            #
# Full details of the Crystallographic Information File format               #
# are given in the paper "The Crystallographic Information File (CIF):       #
# a New Standard Archive File for Crystallography" by S. R. Hall, F. H.      #
# Allen and I. D. Brown [Acta Cryst. (1991), A47, 655-685].                  #
#                                                                            #
# The current version of the core CIF dictionary is obtainable from          #
# ftp://ftp.iucr.org/pub/cif_core.dic.                                       #
#                                                                            #
# Software is freely available for graphical display of the structure(s)     #
# in this CIF. For information consult the CIF software page                 #
# http://www.iucr.org/resources/cif/software.                                #
#                                                                            #
# This file may be used for bona fide research purposes within the           #
# scientific community so long as proper attribution is given to the journal # 
# article from which it was obtained.                                        #
#                                                                            #
##############################################################################
data_I
_audit_creation_method     SHELXL-97
_chemical_name_systematic
;
<i>N</i>-(Naphthalen-1-yl)benzamide
;
_chemical_name_common     ?
_chemical_formula_moiety     'C17 H13 N O'
_chemical_formula_sum     'C17 H13 N O'
_chemical_formula_iupac     'C17 H13 N O'
_chemical_formula_weight     247.28
_chemical_melting_point     ?
_symmetry_cell_setting     orthorhombic
_symmetry_space_group_name_H-M     'P b c a'
_symmetry_space_group_name_Hall     '-P 2ac 2ab'
loop_
    _symmetry_equiv_pos_as_xyz
    'x, y, z'
    '-x+1/2, -y, z+1/2'
    '-x, y+1/2, -z+1/2'
    'x+1/2, -y+1/2, -z'
    '-x, -y, -z'
    'x-1/2, y, -z-1/2'
    'x, -y-1/2, z-1/2'
    '-x-1/2, y-1/2, z'
_cell_length_a     8.2630(8)
_cell_length_b     9.3792(9)
_cell_length_c     33.806(3)
_cell_angle_alpha     90.00
_cell_angle_beta     90.00
_cell_angle_gamma     90.00
_cell_volume     2620.0(4)
_cell_formula_units_Z     8
_cell_measurement_reflns_used     1469
_cell_measurement_theta_min     2.742
_cell_measurement_theta_max     20.446
_cell_measurement_temperature     298(2)
_exptl_crystal_description     prism
_exptl_crystal_colour     colorless
_exptl_crystal_size_max     0.45
_exptl_crystal_size_mid     0.24
_exptl_crystal_size_min     0.13
_exptl_crystal_density_diffrn     1.254
_exptl_crystal_density_meas     ?
_exptl_crystal_density_method     'not measured'
_exptl_crystal_F_000     1040
_exptl_absorpt_coefficient_mu     0.078
_exptl_absorpt_correction_type     multi-scan
_exptl_absorpt_process_details     '(SADABS; Bruker, 2007)'
_exptl_absorpt_correction_T_min     0.9657
_exptl_absorpt_correction_T_max     0.9899
_exptl_special_details     ?
_diffrn_ambient_temperature     298(2)
_diffrn_radiation_type     MoK\a
_diffrn_radiation_wavelength     0.71073
_diffrn_radiation_source     'fine-focus sealed tube'
_diffrn_radiation_monochromator     graphite
_diffrn_measurement_device_type     'Bruker SMART CCD'
_diffrn_measurement_method     '\f and \w'
_diffrn_detector_area_resol_mean     ?
_diffrn_reflns_number     12210
_diffrn_reflns_av_R_equivalents     0.0860
_diffrn_reflns_av_sigmaI/netI     0.0651
_diffrn_reflns_theta_min     2.74
_diffrn_reflns_theta_max     25.01
_diffrn_reflns_theta_full     25.01
_diffrn_measured_fraction_theta_max     0.999
_diffrn_measured_fraction_theta_full     0.999
_diffrn_reflns_limit_h_min     -9
_diffrn_reflns_limit_h_max     8
_diffrn_reflns_limit_k_min     -10
_diffrn_reflns_limit_k_max     11
_diffrn_reflns_limit_l_min     -40
_diffrn_reflns_limit_l_max     26
_diffrn_standards_number     ?
_diffrn_standards_interval_count     ?
_diffrn_standards_interval_time     ?
_diffrn_standards_decay_%     ?
_refine_special_details
;
Refinement of <i>F</i>^2^ against ALL reflections. The weighted <i>R</i>-factor
<i>wR</i> and goodness of fit <i>S</i> are based on <i>F</i>^2^, conventional
<i>R</i>-factors <i>R</i> are based on <i>F</i>, with <i>F</i> set to zero for
negative <i>F</i>^2^. The threshold expression of <i>F</i>^2^ >
\s(<i>F</i>^2^) is used only for calculating <i>R</i>-factors(gt) <i>etc</i>.
and is not relevant to the choice of reflections for refinement.
<i>R</i>-factors based on <i>F</i>^2^ are statistically about twice as large
as those based on <i>F</i>, and <i>R</i>- factors based on ALL data will be
even larger.
;
_reflns_number_total     2307
_reflns_number_gt     1253
_reflns_threshold_expression     I>2\s(I)
_refine_ls_structure_factor_coef     Fsqd
_refine_ls_matrix_type     full
_refine_ls_R_factor_all     0.1104
_refine_ls_R_factor_gt     0.0559
_refine_ls_wR_factor_gt     0.1142
_refine_ls_wR_factor_ref     0.1288
_refine_ls_goodness_of_fit_ref     1.038
_refine_ls_restrained_S_all     1.038
_refine_ls_number_reflns     2307
_refine_ls_number_parameters     172
_refine_ls_number_restraints     0
_refine_ls_hydrogen_treatment     constr
_refine_ls_weighting_scheme     calc
_refine_ls_weighting_details
                 'calc w=1/[\s^2^(Fo^2^)+(0.0469P)^2^] where P=(Fo^2^+2Fc^2^)/3'
_atom_sites_solution_hydrogens     geom
_atom_sites_solution_primary     direct
_atom_sites_solution_secondary     difmap
_refine_ls_shift/su_max     0.000
_refine_ls_shift/su_mean     0.000
_refine_diff_density_max     0.170
_refine_diff_density_min     -0.184
_refine_ls_extinction_method     none
_refine_ls_extinction_coef     ?
loop_
    _atom_type_symbol
    _atom_type_description
    _atom_type_scat_dispersion_real
    _atom_type_scat_dispersion_imag
    _atom_type_scat_source
    'C' 'C' 0.0033 0.0016
                         'International Tables Vol C Tables 4.2.6.8 and 6.1.1.4'
    'H' 'H' 0.0000 0.0000
                         'International Tables Vol C Tables 4.2.6.8 and 6.1.1.4'
    'N' 'N' 0.0061 0.0033
                         'International Tables Vol C Tables 4.2.6.8 and 6.1.1.4'
    'O' 'O' 0.0106 0.0060
                         'International Tables Vol C Tables 4.2.6.8 and 6.1.1.4'
_computing_data_collection     'SMART (Bruker, 2007)'
_computing_cell_refinement     'SAINT (Bruker, 2007)'
_computing_data_reduction     'SAINT (Bruker, 2007)'
_computing_structure_solution     'SHELXS97 (Sheldrick, 2008)'
_computing_structure_refinement     'SHELXL97 (Sheldrick, 2008)'
_computing_molecular_graphics     'SHELXTL (Sheldrick, 2008)'
_computing_publication_material     'SHELXTL (Sheldrick, 2008)'
loop_
    _atom_site_type_symbol
    _atom_site_label
    _atom_site_fract_x
    _atom_site_fract_y
    _atom_site_fract_z
    _atom_site_U_iso_or_equiv
    _atom_site_adp_type
    _atom_site_calc_flag
    _atom_site_refinement_flags
    _atom_site_occupancy
    _atom_site_symmetry_multiplicity
    _atom_site_disorder_assembly
    _atom_site_disorder_group
    N N1 0.2455(2) 0.6961(2) 0.36346(6) 0.0567(6) Uani d . 1 1 . .
    H H1 0.2671 0.7855 0.3655 0.068 Uiso calc R 1 1 . .
    O O1 0.3279(2) 0.48418(17) 0.33881(5) 0.0644(5) Uani d . 1 1 . .
    C C1 0.3422(3) 0.6140(3) 0.34048(7) 0.0511(7) Uani d . 1 1 . .
    C C2 0.4657(3) 0.6894(3) 0.31610(7) 0.0439(6) Uani d . 1 1 . .
    C C3 0.5181(3) 0.6226(3) 0.28213(8) 0.0538(7) Uani d . 1 1 . .
    H H3 0.4779 0.5330 0.2756 0.065 Uiso calc R 1 1 . .
    C C4 0.6293(3) 0.6871(3) 0.25781(8) 0.0650(8) Uani d . 1 1 . .
    H H4 0.6620 0.6423 0.2346 0.078 Uiso calc R 1 1 . .
    C C5 0.6924(3) 0.8183(3) 0.26772(9) 0.0701(8) Uani d . 1 1 . .
    H H5 0.7681 0.8617 0.2513 0.084 Uiso calc R 1 1 . .
    C C6 0.6433(3) 0.8845(3) 0.30176(9) 0.0717(8) Uani d . 1 1 . .
    H H6 0.6874 0.9722 0.3087 0.086 Uiso calc R 1 1 . .
    C C7 0.5284(3) 0.8213(3) 0.32578(8) 0.0602(7) Uani d . 1 1 . .
    H H7 0.4933 0.8677 0.3485 0.072 Uiso calc R 1 1 . .
    C C8 0.1091(3) 0.6407(2) 0.38450(7) 0.0520(7) Uani d . 1 1 . .
    C C9 -0.0404(4) 0.6895(3) 0.37506(8) 0.0648(8) Uani d . 1 1 . .
    H H9 -0.0521 0.7592 0.3557 0.078 Uiso calc R 1 1 . .
    C C10 -0.1779(3) 0.6353(3) 0.39436(9) 0.0813(9) Uani d . 1 1 . .
    H H10 -0.2800 0.6700 0.3880 0.098 Uiso calc R 1 1 . .
    C C11 -0.1619(4) 0.5323(3) 0.42238(9) 0.0821(9) Uani d . 1 1 . .
    H H11 -0.2536 0.4944 0.4344 0.099 Uiso calc R 1 1 . .
    C C12 -0.0082(3) 0.4827(3) 0.43327(8) 0.0628(8) Uani d . 1 1 . .
    C C13 0.1314(3) 0.5404(2) 0.41501(7) 0.0516(7) Uani d . 1 1 . .
    C C14 0.2849(3) 0.4941(3) 0.42846(8) 0.0630(8) Uani d . 1 1 . .
    H H14 0.3783 0.5321 0.4173 0.076 Uiso calc R 1 1 . .
    C C15 0.2966(4) 0.3944(3) 0.45750(9) 0.0806(9) Uani d . 1 1 . .
    H H15 0.3983 0.3662 0.4663 0.097 Uiso calc R 1 1 . .
    C C16 0.1598(5) 0.3343(4) 0.47420(9) 0.0965(11) Uani d . 1 1 . .
    H H16 0.1698 0.2635 0.4933 0.116 Uiso calc R 1 1 . .
    C C17 0.0127(5) 0.3784(3) 0.46272(9) 0.0897(10) Uani d . 1 1 . .
    H H17 -0.0783 0.3388 0.4746 0.108 Uiso calc R 1 1 . .
loop_
    _atom_site_aniso_label
    _atom_site_aniso_U_11
    _atom_site_aniso_U_22
    _atom_site_aniso_U_33
    _atom_site_aniso_U_12
    _atom_site_aniso_U_13
    _atom_site_aniso_U_23
    N1 0.0702(14) 0.0349(11) 0.0651(14) -0.0063(11) 0.0122(12) 0.0000(11)
    O1 0.0830(14) 0.0361(10) 0.0742(13) -0.0041(9) 0.0132(10) 0.0025(10)
    C1 0.0635(18) 0.0372(15) 0.0526(16) 0.0037(14) -0.0026(14) 0.0038(14)
    C2 0.0440(14) 0.0370(14) 0.0507(15) 0.0007(12) -0.0028(12) 0.0061(14)
    C3 0.0499(16) 0.0433(16) 0.0681(18) 0.0021(12) -0.0011(14) -0.0042(15)
    C4 0.0602(17) 0.0634(19) 0.0714(19) 0.0100(15) 0.0134(15) 0.0011(17)
    C5 0.0666(19) 0.0567(19) 0.087(2) -0.0005(16) 0.0210(16) 0.0140(18)
    C6 0.076(2) 0.0451(16) 0.094(2) -0.0135(15) 0.0137(17) -0.0008(18)
    C7 0.0731(18) 0.0453(16) 0.0621(17) -0.0050(14) 0.0059(14) -0.0019(15)
    C8 0.0624(18) 0.0399(14) 0.0538(16) 0.0019(13) 0.0041(14) -0.0017(14)
    C9 0.0682(19) 0.0570(17) 0.0691(19) 0.0079(16) 0.0035(16) 0.0083(15)
    C10 0.061(2) 0.096(2) 0.088(2) 0.0123(18) 0.0057(17) 0.006(2)
    C11 0.072(2) 0.090(2) 0.084(2) -0.0040(19) 0.0180(17) 0.012(2)
    C12 0.078(2) 0.0556(17) 0.0551(17) 0.0001(15) 0.0143(15) 0.0084(15)
    C13 0.0720(19) 0.0381(14) 0.0448(14) 0.0031(14) 0.0037(14) -0.0027(13)
    C14 0.0745(19) 0.0567(18) 0.0577(18) 0.0079(15) 0.0008(15) 0.0013(15)
    C15 0.103(3) 0.076(2) 0.0631(19) 0.0211(19) -0.0074(18) 0.0149(19)
    C16 0.138(3) 0.085(2) 0.067(2) 0.024(3) 0.015(2) 0.028(2)
    C17 0.109(3) 0.083(2) 0.077(2) 0.005(2) 0.0259(19) 0.020(2)
_geom_special_details
;
All e.s.d.'s (except the e.s.d. in the dihedral angle between two l.s. planes)
are estimated using the full covariance matrix. The cell e.s.d.'s are taken
into account individually in the estimation of e.s.d.'s in distances, angles
and torsion angles; correlations between e.s.d.'s in cell parameters are only
used when they are defined by crystal symmetry. An approximate (isotropic)
treatment of cell e.s.d.'s is used for estimating e.s.d.'s involving l.s.
planes.
;
loop_
    _geom_bond_atom_site_label_1
    _geom_bond_atom_site_label_2
    _geom_bond_site_symmetry_2
    _geom_bond_distance
    _geom_bond_publ_flag
    N1 C1 . 1.354(3) ?
    N1 C8 . 1.431(3) ?
    N1 H1 . 0.8600 ?
    O1 C1 . 1.225(2) ?
    C1 C2 . 1.490(3) ?
    C2 C3 . 1.378(3) ?
    C2 C7 . 1.381(3) ?
    C3 C4 . 1.373(3) ?
    C3 H3 . 0.9300 ?
    C4 C5 . 1.377(3) ?
    C4 H4 . 0.9300 ?
    C5 C6 . 1.369(3) ?
    C5 H5 . 0.9300 ?
    C6 C7 . 1.383(3) ?
    C6 H6 . 0.9300 ?
    C7 H7 . 0.9300 ?
    C8 C9 . 1.356(3) ?
    C8 C13 . 1.408(3) ?
    C9 C10 . 1.405(4) ?
    C9 H9 . 0.9300 ?
    C10 C11 . 1.360(4) ?
    C10 H10 . 0.9300 ?
    C11 C12 . 1.402(4) ?
    C11 H11 . 0.9300 ?
    C12 C17 . 1.406(4) ?
    C12 C13 . 1.415(3) ?
    C13 C14 . 1.416(3) ?
    C14 C15 . 1.359(3) ?
    C14 H14 . 0.9300 ?
    C15 C16 . 1.384(4) ?
    C15 H15 . 0.9300 ?
    C16 C17 . 1.341(4) ?
    C16 H16 . 0.9300 ?
    C17 H17 . 0.9300 ?
loop_
    _geom_angle_atom_site_label_1
    _geom_angle_atom_site_label_2
    _geom_angle_atom_site_label_3
    _geom_angle_site_symmetry_1
    _geom_angle_site_symmetry_3
    _geom_angle
    _geom_angle_publ_flag
    C1 N1 C8 . . 122.9(2) ?
    C1 N1 H1 . . 118.5 ?
    C8 N1 H1 . . 118.5 ?
    O1 C1 N1 . . 122.3(2) ?
    O1 C1 C2 . . 120.8(2) ?
    N1 C1 C2 . . 116.9(2) ?
    C3 C2 C7 . . 119.1(2) ?
    C3 C2 C1 . . 117.4(2) ?
    C7 C2 C1 . . 123.4(2) ?
    C4 C3 C2 . . 120.6(2) ?
    C4 C3 H3 . . 119.7 ?
    C2 C3 H3 . . 119.7 ?
    C3 C4 C5 . . 120.1(3) ?
    C3 C4 H4 . . 120.0 ?
    C5 C4 H4 . . 120.0 ?
    C6 C5 C4 . . 119.8(3) ?
    C6 C5 H5 . . 120.1 ?
    C4 C5 H5 . . 120.1 ?
    C5 C6 C7 . . 120.1(3) ?
    C5 C6 H6 . . 119.9 ?
    C7 C6 H6 . . 119.9 ?
    C2 C7 C6 . . 120.2(2) ?
    C2 C7 H7 . . 119.9 ?
    C6 C7 H7 . . 119.9 ?
    C9 C8 C13 . . 121.1(2) ?
    C9 C8 N1 . . 118.6(2) ?
    C13 C8 N1 . . 120.2(2) ?
    C8 C9 C10 . . 120.3(3) ?
    C8 C9 H9 . . 119.8 ?
    C10 C9 H9 . . 119.8 ?
    C11 C10 C9 . . 120.2(3) ?
    C11 C10 H10 . . 119.9 ?
    C9 C10 H10 . . 119.9 ?
    C10 C11 C12 . . 120.4(3) ?
    C10 C11 H11 . . 119.8 ?
    C12 C11 H11 . . 119.8 ?
    C11 C12 C17 . . 121.8(3) ?
    C11 C12 C13 . . 119.8(3) ?
    C17 C12 C13 . . 118.3(3) ?
    C8 C13 C12 . . 117.9(2) ?
    C8 C13 C14 . . 123.9(2) ?
    C12 C13 C14 . . 118.2(2) ?
    C15 C14 C13 . . 120.5(3) ?
    C15 C14 H14 . . 119.8 ?
    C13 C14 H14 . . 119.8 ?
    C14 C15 C16 . . 121.1(3) ?
    C14 C15 H15 . . 119.4 ?
    C16 C15 H15 . . 119.4 ?
    C17 C16 C15 . . 119.7(3) ?
    C17 C16 H16 . . 120.1 ?
    C15 C16 H16 . . 120.1 ?
    C16 C17 C12 . . 122.1(3) ?
    C16 C17 H17 . . 119.0 ?
    C12 C17 H17 . . 119.0 ?
loop_
    _geom_torsion_atom_site_label_1
    _geom_torsion_atom_site_label_2
    _geom_torsion_atom_site_label_3
    _geom_torsion_atom_site_label_4
    _geom_torsion_site_symmetry_1
    _geom_torsion_site_symmetry_2
    _geom_torsion_site_symmetry_3
    _geom_torsion_site_symmetry_4
    _geom_torsion
    _geom_torsion_publ_flag
    C8 N1 C1 O1 . . . . -6.5(4) ?
    C8 N1 C1 C2 . . . . 171.9(2) ?
    O1 C1 C2 C3 . . . . 24.1(3) ?
    N1 C1 C2 C3 . . . . -154.3(2) ?
    O1 C1 C2 C7 . . . . -156.2(2) ?
    N1 C1 C2 C7 . . . . 25.4(3) ?
    C7 C2 C3 C4 . . . . -1.1(3) ?
    C1 C2 C3 C4 . . . . 178.6(2) ?
    C2 C3 C4 C5 . . . . 1.6(4) ?
    C3 C4 C5 C6 . . . . -0.4(4) ?
    C4 C5 C6 C7 . . . . -1.2(4) ?
    C3 C2 C7 C6 . . . . -0.5(4) ?
    C1 C2 C7 C6 . . . . 179.8(2) ?
    C5 C6 C7 C2 . . . . 1.7(4) ?
    C1 N1 C8 C9 . . . . -117.0(3) ?
    C1 N1 C8 C13 . . . . 64.6(3) ?
    C13 C8 C9 C10 . . . . -3.2(4) ?
    N1 C8 C9 C10 . . . . 178.4(2) ?
    C8 C9 C10 C11 . . . . -0.7(4) ?
    C9 C10 C11 C12 . . . . 2.2(4) ?
    C10 C11 C12 C17 . . . . 178.7(3) ?
    C10 C11 C12 C13 . . . . 0.1(4) ?
    C9 C8 C13 C12 . . . . 5.4(3) ?
    N1 C8 C13 C12 . . . . -176.3(2) ?
    C9 C8 C13 C14 . . . . -174.6(2) ?
    N1 C8 C13 C14 . . . . 3.7(3) ?
    C11 C12 C13 C8 . . . . -3.8(4) ?
    C17 C12 C13 C8 . . . . 177.6(2) ?
    C11 C12 C13 C14 . . . . 176.2(2) ?
    C17 C12 C13 C14 . . . . -2.4(4) ?
    C8 C13 C14 C15 . . . . -178.5(2) ?
    C12 C13 C14 C15 . . . . 1.5(4) ?
    C13 C14 C15 C16 . . . . 1.0(4) ?
    C14 C15 C16 C17 . . . . -2.6(5) ?
    C15 C16 C17 C12 . . . . 1.5(5) ?
    C11 C12 C17 C16 . . . . -177.6(3) ?
    C13 C12 C17 C16 . . . . 1.0(5) ?
loop_
    _geom_hbond_atom_site_label_D
    _geom_hbond_atom_site_label_H
    _geom_hbond_atom_site_label_A
    _geom_hbond_site_symmetry_A
    _geom_hbond_distance_DH
    _geom_hbond_distance_HA
    _geom_hbond_distance_DA
    _geom_hbond_angle_DHA
    _geom_hbond_publ_flag
    N1 H1 O1 8_665 0.860 2.214 2.892(3) 135.61 yes
data_global
_journal_date_recd_electronic     2011-10-27
_journal_date_accepted     2011-11-01
_journal_name_full     'Acta Crystallographica, Section E'
_journal_year     2011
_journal_volume     67
_journal_issue     12
_journal_page_first     o3204
_journal_page_last     o3204
_journal_paper_category     QO
_journal_coeditor_code     LH5366
_publ_contact_author_name     'Ruitao Zhu'
_publ_contact_author_address
;
Department of Chemistry
Taiyuan Normal University
Taiyuan 030031
People's Republic of China
;
_publ_contact_author_email     'ruitaozhu@126.com'
_publ_contact_author_fax     '(86)-351-2275248'
_publ_contact_author_phone     '(86)-351-2275129'
_publ_section_title
;
<i>N</i>-(Naphthalen-1-yl)benzamide
;
loop_
    _publ_author_name
    _publ_author_footnote
    _publ_author_address
    'Zhu, Ruitao' .
;
Department of Chemistry
Taiyuan Normal University
Taiyuan 030031
People's Republic of China
;
    'Ren, Yuehong' .
;
Department of Chemistry
Taiyuan Normal University
Taiyuan 030031
People's Republic of China
;
    'Li, Wenjuan' .
;
Department of Chemistry
Taiyuan Normal University
Taiyuan 030031
People's Republic of China
;
