# Supplementary material for: N-(Naphthalen-1-yl)benzamide
Source: Acta Crystallogr Sect E Struct Rep Online. 2011 Nov 5;67(Pt 12):o3204. doi: 10.1107/S1600536811045946 (PMC3238870; doi:10.1107/S1600536811045946)
Supplement: Supplementary file 2 [file e-67-o3204-Isup2.hkl]

# 
# h,k,l, Fc-squared, Fo-squared, sigma(Fo-squared) and status flag 
# 
data_I
_shelx_title ' 111021f in Pbca' 
_shelx_refln_list_code          4 
_shelx_F_calc_maximum      208.81 
_exptl_crystal_F_000      1040.00 
_reflns_d_resolution_high  0.8407 
 
loop_ 
 _symmetry_equiv_pos_as_xyz 
 'x, y, z' 
 '-x+1/2, -y, z+1/2' 
 '-x, y+1/2, -z+1/2' 
 'x+1/2, -y+1/2, -z' 
 '-x, -y, -z' 
 'x-1/2, y, -z-1/2' 
 'x, -y-1/2, z-1/2' 
 '-x-1/2, y-1/2, z' 
 
_cell_length_a     8.2630 
_cell_length_b     9.3792 
_cell_length_c    33.8065 
_cell_angle_alpha  90.000 
_cell_angle_beta   90.000 
_cell_angle_gamma  90.000 
 
_shelx_F_squared_multiplier     1.000 
 
loop_ 
 _refln_index_h 
 _refln_index_k 
 _refln_index_l 
 _refln_F_squared_calc 
 _refln_F_squared_meas 
 _refln_F_squared_sigma 
 _refln_observed_status 
   2   0   0     1620.64     1592.34     55.96 o 
   4   0   0      326.85      329.68     12.83 o 
   6   0   0     3923.84     4203.03    205.27 o 
   8   0   0       78.17      107.12     47.22 o 
   2   1   0     1624.77     1871.52     30.41 o 
   4   1   0      176.08      222.86     11.36 o 
   6   1   0      259.96      196.19     20.40 o 
   8   1   0      124.88      124.04     26.35 o 
   0   2   0      277.06      374.69     17.86 o 
   2   2   0     2006.39     2135.19     29.62 o 
   4   2   0      809.23      946.86     37.63 o 
   6   2   0      514.30      538.40     25.37 o 
   8   2   0        0.64       -4.99     22.17 o 
   2   3   0      936.74      875.56     20.84 o 
   4   3   0      363.15      407.14     21.33 o 
   6   3   0        1.09       21.68     12.38 o 
   8   3   0        0.92       -4.22     18.84 o 
   0   4   0     2622.31     2629.21     61.59 o 
   2   4   0      869.83      928.41     22.90 o 
   4   4   0      135.42      133.75     12.64 o 
   6   4   0       76.92       86.13     16.62 o 
   8   4   0        4.80       28.68     36.52 o 
   2   5   0       10.16        0.01      7.71 o 
   4   5   0      203.10      211.26     19.66 o 
   6   5   0        4.24       65.87     22.17 o 
   8   5   0       15.78       27.37     36.04 o 
   0   6   0    10840.97    11214.58    157.60 o 
   2   6   0        5.27       -2.76     10.47 o 
   4   6   0      129.35       77.46     16.11 o 
   6   6   0       57.20      105.61     23.83 o 
   8   6   0        0.11      -16.90     31.61 o 
   2   7   0      207.94      187.15     19.83 o 
   4   7   0      262.55      292.05     28.90 o 
   6   7   0       44.61       60.73     25.15 o 
   0   8   0       98.83       97.86     33.01 o 
   2   8   0       44.28       29.32     18.98 o 
   4   8   0       59.57       61.97     18.05 o 
   6   8   0      117.88      167.38     33.02 o 
   2   9   0      107.24       94.65     23.69 o 
   4   9   0       98.92      107.99     34.63 o 
   0  10   0      652.57      779.56     97.94 o 
   2  10   0       23.61       61.50     29.93 o 
   4  10   0      172.68      137.08     39.48 o 
   1   1   1    12822.89    12392.09     77.18 o 
   2   1   1     7509.34     8327.00     87.01 o 
   3   1   1      697.51      777.08     17.47 o 
   4   1   1     2735.84     2907.20     28.46 o 
   5   1   1       46.68       52.26      4.66 o 
   6   1   1      341.18      332.29     14.11 o 
   7   1   1      304.24      271.95     19.53 o 
   8   1   1       90.89      102.47     17.55 o 
   9   1   1        0.11        2.51     20.00 o 
   0   2   1     8504.56     8526.42     73.03 o 
   1   2   1      976.80      967.49     13.36 o 
   2   2   1      734.24      722.73     12.42 o 
   3   2   1      620.08      696.07     13.57 o 
   4   2   1       35.20       45.71      5.87 o 
   5   2   1        1.29       -0.96      5.37 o 
   6   2   1        1.54        4.17      7.10 o 
   7   2   1      217.59      210.75     19.52 o 
   8   2   1       47.82       52.36     17.35 o 
   9   2   1       21.57       23.42     19.02 o 
   1   3   1     1566.74     1579.52     21.11 o 
   2   3   1      110.15       93.71      5.90 o 
   3   3   1      736.99      699.21     15.17 o 
   4   3   1      287.68      266.47     10.08 o 
   5   3   1       78.71       71.71      8.53 o 
   6   3   1      320.45      367.03     32.20 o 
   7   3   1       74.93       68.53     15.81 o 
   8   3   1       80.24       79.28     17.83 o 
   9   3   1        0.02       -4.89     24.50 o 
   0   4   1     2000.47     2270.32     75.19 o 
   1   4   1      191.19      188.36      8.14 o 
   2   4   1        7.60        5.36      4.60 o 
   3   4   1      470.89      448.56     13.28 o 
   4   4   1       14.37       13.68      6.47 o 
   5   4   1      188.24      176.14     13.29 o 
   6   4   1       75.68      100.89     12.95 o 
   7   4   1        0.02      -24.81     17.08 o 
   8   4   1       43.54       49.76     23.33 o 
   9   4   1        0.00       -4.00     29.20 o 
   1   5   1      261.09      249.08     10.14 o 
   2   5   1       33.03       46.71      7.04 o 
   3   5   1       37.31       32.72      6.90 o 
   4   5   1      225.03      195.36     13.73 o 
   5   5   1        5.97        4.79     11.15 o 
   6   5   1      934.83     1132.25     39.96 o 
   7   5   1       23.58       17.90     20.29 o 
   8   5   1       37.52       36.35     25.24 o 
   0   6   1        1.17       33.94     11.51 o 
   1   6   1       33.30       33.40      6.66 o 
   2   6   1        9.72        4.65      7.63 o 
   3   6   1      113.63      108.71     11.48 o 
   4   6   1        0.25        2.56      8.84 o 
   5   6   1      172.40      195.19     19.05 o 
   6   6   1       89.04      124.75     18.28 o 
   7   6   1        0.05        9.76     22.14 o 
   8   6   1       19.42       31.77     25.35 o 
   1   7   1      124.25      129.64     13.77 o 
   2   7   1       99.56       86.52     11.27 o 
   3   7   1       51.93       37.15     10.60 o 
   4   7   1      464.78      463.07     22.66 o 
   5   7   1        9.90        4.56     11.68 o 
   6   7   1        5.94        8.85     14.58 o 
   7   7   1       20.04       35.61     22.29 o 
   0   8   1       88.80       76.51     18.05 o 
   1   8   1       41.24       29.76     13.15 o 
   2   8   1       11.31       -6.16     11.18 o 
   3   8   1       75.22       52.75     13.13 o 
   4   8   1      149.30      188.48     16.75 o 
   5   8   1        6.67       13.91     15.07 o 
   6   8   1       29.91       43.35     17.68 o 
   1   9   1       47.01       60.54     16.90 o 
   2   9   1      180.15      178.68     19.65 o 
   3   9   1      208.81      265.91     23.14 o 
   4   9   1      139.68      173.67     22.40 o 
   5   9   1        8.50       26.13     18.82 o 
   0  10   1        0.44       30.82     31.11 o 
   1  10   1        1.16       19.25     20.57 o 
   2  10   1       15.82       10.66     17.64 o 
   3  10   1       43.19       45.19     16.18 o 
   4  10   1        2.15       21.07     20.81 o 
   1  11   1       16.34       10.41     20.05 o 
   1   0   2    17748.17    17440.53    125.04 o 
   2   0   2     1083.26     1162.68     30.01 o 
   3   0   2     1157.24      949.01     15.59 o 
   4   0   2       26.84       32.67      4.33 o 
   5   0   2       74.06       73.02     10.67 o 
   6   0   2      123.84      105.19     17.81 o 
   7   0   2      484.06      538.71     34.33 o 
   8   0   2        3.70       21.20     21.77 o 
   9   0   2        3.16        4.69     31.99 o 
   1   1   2      870.98      808.10     11.51 o 
   2   1   2     6401.84     6841.68     44.92 o 
   3   1   2     1375.48     1502.49     35.46 o 
   4   1   2      655.86      685.15     13.53 o 
   5   1   2      255.13      239.62      7.59 o 
   6   1   2       14.11       22.97      7.74 o 
   7   1   2       98.89      119.11     16.41 o 
   8   1   2       23.70       30.92     16.12 o 
   9   1   2        1.36        0.88     20.13 o 
   0   2   2    14959.76    16121.65    303.16 o 
   1   2   2     1353.85     1616.15     18.73 o 
   2   2   2       52.49       46.47      5.29 o 
   3   2   2      552.59      609.41     12.75 o 
   4   2   2      282.52      291.62      9.56 o 
   5   2   2      242.45      228.47     10.41 o 
   6   2   2       32.18       21.61      9.58 o 
   7   2   2       97.94      133.54     17.83 o 
   8   2   2       13.55       13.08     15.11 o 
   9   2   2        7.81       12.34     17.48 o 
   1   3   2       23.81       16.23      4.31 o 
   2   3   2       50.84       51.88      5.18 o 
   3   3   2     1368.31     1432.35     21.47 o 
   4   3   2      202.29      214.63      9.87 o 
   5   3   2       17.16       11.49      7.05 o 
   6   3   2       12.45       21.18      8.96 o 
   7   3   2       22.64       18.68     12.92 o 
   8   3   2       37.29       38.08     18.87 o 
   9   3   2        0.00       -7.85     24.37 o 
   0   4   2      955.28      944.73     27.97 o 
   1   4   2     1058.23     1059.03     17.36 o 
   2   4   2      186.86      185.55      8.05 o 
   3   4   2      492.64      497.26     13.98 o 
   4   4   2        1.60        8.00      6.48 o 
   5   4   2        1.16        2.91      7.59 o 
   6   4   2       59.63       68.82     11.77 o 
   7   4   2       43.32       36.79     22.62 o 
   8   4   2       46.37       61.72     24.13 o 
   9   4   2        0.11       33.48     23.78 o 
   1   5   2      540.31      585.74     14.55 o 
   2   5   2      377.78      403.58     14.06 o 
   3   5   2      166.28      147.12     10.33 o 
   4   5   2        2.97       -2.57      7.92 o 
   5   5   2      128.82      106.60     14.26 o 
   6   5   2        2.04       40.34     15.69 o 
   7   5   2       61.67       61.34     23.96 o 
   8   5   2        8.15       17.94     24.99 o 
   0   6   2      207.55      203.25     17.51 o 
   1   6   2      439.09      442.42     14.23 o 
   2   6   2        0.26       -1.41      6.67 o 
   3   6   2       64.24       64.91      9.94 o 
   4   6   2        5.79        7.89     10.34 o 
   5   6   2        2.31        8.90     12.54 o 
   6   6   2        4.10       -4.52     14.33 o 
   7   6   2       49.56       56.55     21.50 o 
   8   6   2        9.08       12.97     26.05 o 
   1   7   2       91.68       82.84     10.98 o 
   2   7   2      198.89      209.18     14.36 o 
   3   7   2      700.27      702.41     25.05 o 
   4   7   2      359.98      384.80     21.02 o 
   5   7   2       18.98       24.47     13.49 o 
   6   7   2        0.81        1.15     14.22 o 
   7   7   2       50.57       55.19     21.27 o 
   0   8   2      199.99      206.39     33.69 o 
   1   8   2       39.10       39.54     12.00 o 
   2   8   2        2.71        2.19     11.93 o 
   3   8   2       50.52       30.35     13.46 o 
   4   8   2      119.15      146.86     17.12 o 
   5   8   2       24.64       25.20     15.03 o 
   6   8   2       10.92       12.08     17.43 o 
   1   9   2      110.90       89.49     18.80 o 
   2   9   2        3.28        5.99     12.76 o 
   3   9   2      204.38      208.17     20.65 o 
   4   9   2        0.28       34.23     18.84 o 
   5   9   2       13.11       27.67     21.20 o 
   0  10   2      164.13      122.44     31.94 o 
   1  10   2       90.91      113.19     22.86 o 
   2  10   2        0.10      -11.71     16.59 o 
   3  10   2      192.80      206.53     23.03 o 
   4  10   2       30.36       42.27     20.75 o 
   1  11   2       14.18        9.22     23.31 o 
   1   1   3     2178.64     2252.76     53.64 o 
   2   1   3      631.79      646.96     19.28 o 
   3   1   3        0.62       -0.79      3.65 o 
   4   1   3      794.77      852.00     14.87 o 
   5   1   3      309.92      321.33     10.05 o 
   6   1   3      475.17      482.64     17.54 o 
   7   1   3      136.82      131.52     16.83 o 
   8   1   3       17.06        9.37     15.81 o 
   9   1   3       15.66        4.68     17.99 o 
   0   2   3     1633.36     1785.41     32.06 o 
   1   2   3    14686.41    14784.15     79.64 o 
   2   2   3     5170.19     5491.46     85.52 o 
   3   2   3       80.85       80.99      5.57 o 
   4   2   3     1237.50     1386.69     27.28 o 
   5   2   3       37.12       48.70      6.72 o 
   6   2   3       13.06       13.91      9.76 o 
   7   2   3        2.48       11.36     13.23 o 
   8   2   3       43.31       32.86     15.55 o 
   9   2   3       31.76       47.24     18.30 o 
   1   3   3      872.31      878.25     14.88 o 
   2   3   3      172.39      131.03      6.60 o 
   3   3   3      572.41      524.57     13.59 o 
   4   3   3      439.35      460.27     13.83 o 
   5   3   3       54.34       42.24      7.94 o 
   6   3   3      101.28      109.91     13.13 o 
   7   3   3        5.75        7.26     13.58 o 
   8   3   3       25.89       39.55     18.49 o 
   9   3   3        0.04       13.33     25.44 o 
   0   4   3      139.95      145.64     10.01 o 
   1   4   3     1298.25     1471.69     22.23 o 
   2   4   3       43.07       51.36      6.93 o 
   3   4   3       32.16       15.19      5.68 o 
   4   4   3     1929.55     2094.63     37.40 o 
   5   4   3      243.07      244.45     13.42 o 
   6   4   3       21.09       19.88     10.53 o 
   7   4   3       14.74       11.00     22.47 o 
   8   4   3       34.81       30.35     26.13 o 
   9   4   3       21.11       41.34     31.32 o 
   1   5   3        9.46       14.08      5.16 o 
   2   5   3      137.46      141.76      8.90 o 
   3   5   3      894.02      870.14     21.42 o 
   4   5   3       51.49       57.43      8.45 o 
   5   5   3       14.31       11.15     10.61 o 
   6   5   3       97.49      113.01     18.09 o 
   7   5   3        1.64       10.11     21.31 o 
   8   5   3        0.00        1.64     22.70 o 
   0   6   3      387.88      377.73     28.58 o 
   1   6   3      313.97      305.51     12.33 o 
   2   6   3        0.27        1.89      8.41 o 
   3   6   3      113.94      105.01     11.22 o 
   4   6   3      234.26      228.90     15.54 o 
   5   6   3      612.18      630.36     32.49 o 
   6   6   3        5.12       -4.39     14.30 o 
   7   6   3        0.01       11.64     18.04 o 
   8   6   3        0.06        9.54     22.38 o 
   1   7   3       55.78       48.46      9.38 o 
   2   7   3        1.03        4.90      8.32 o 
   3   7   3       14.76       10.79      9.83 o 
   4   7   3       63.43       52.02     12.37 o 
   5   7   3       90.12       57.16     15.37 o 
   6   7   3       92.05       97.12     18.27 o 
   7   7   3        2.39        5.17     18.79 o 
   0   8   3       94.99       84.58     19.31 o 
   1   8   3      180.97      142.39     15.53 o 
   2   8   3       21.28       18.89     12.40 o 
   3   8   3       18.08       23.75     12.66 o 
   4   8   3      161.93      184.25     18.35 o 
   5   8   3       19.38       46.75     16.22 o 
   6   8   3        5.83       22.00     17.07 o 
   1   9   3      114.52      113.47     19.06 o 
   2   9   3       51.57       57.74     15.69 o 
   3   9   3       12.23       22.01     15.70 o 
   4   9   3       32.86       57.59     16.92 o 
   5   9   3       30.68       61.13     22.02 o 
   0  10   3        4.28        0.63     29.82 o 
   1  10   3        5.40        0.04     18.84 o 
   2  10   3       27.03       31.82     18.18 o 
   3  10   3        1.04       17.55     17.57 o 
   4  10   3      247.77      276.44     30.84 o 
   1  11   3        0.13       13.51     21.16 o 
   1   0   4     2629.40     2229.39     22.49 o 
   2   0   4     1282.69     1240.83     41.90 o 
   3   0   4      185.22      209.59      9.92 o 
   4   0   4        5.92        1.51      3.20 o 
   5   0   4       32.94       25.36      6.82 o 
   6   0   4       75.16       69.60     12.31 o 
   7   0   4      158.43      158.94     21.93 o 
   8   0   4        5.32       13.31     19.32 o 
   9   0   4        0.11       12.60     24.69 o 
   1   1   4    12080.71    11927.15    186.58 o 
   2   1   4     3137.99     3208.76     29.88 o 
   3   1   4      206.12      176.53      6.91 o 
   4   1   4      197.46      182.07      7.79 o 
   5   1   4      372.08      376.91     15.61 o 
   6   1   4      154.87      140.86     10.95 o 
   7   1   4       54.30       53.97     14.13 o 
   8   1   4       94.58       98.87     18.96 o 
   9   1   4        6.58       -3.59     18.10 o 
   0   2   4     1667.92     1647.62     32.40 o 
   1   2   4       63.92       60.92      5.86 o 
   2   2   4     1571.01     1731.28     25.52 o 
   3   2   4       92.71       97.97      5.59 o 
   4   2   4     2624.39     2996.42     59.28 o 
   5   2   4      381.15      368.95     12.86 o 
   6   2   4      412.94      461.77     22.43 o 
   7   2   4      108.46      147.95     18.85 o 
   8   2   4        4.47        4.11     15.40 o 
   9   2   4        4.79       12.02     17.18 o 
   1   3   4      661.47      630.95     13.46 o 
   2   3   4       10.11        7.04      4.58 o 
   3   3   4     3581.91     3735.10     45.23 o 
   4   3   4      339.68      335.92     11.96 o 
   5   3   4        0.29       -4.79      6.89 o 
   6   3   4       30.51       33.73     10.28 o 
   7   3   4       39.87       47.82     15.32 o 
   8   3   4        4.53       40.40     19.84 o 
   9   3   4        0.08       22.30     21.15 o 
   0   4   4     2743.03     2928.13     59.78 o 
   1   4   4      829.04      799.94     15.27 o 
   2   4   4        3.75        7.19      4.76 o 
   3   4   4      128.14      136.51      8.41 o 
   4   4   4      491.53      537.50     15.78 o 
   5   4   4        0.29       -5.25      8.54 o 
   6   4   4       43.49       31.17     10.88 o 
   7   4   4       68.88       92.81     16.08 o 
   8   4   4        6.25       10.54     21.44 o 
   9   4   4       15.56       21.92     29.69 o 
   1   5   4      648.13      714.93     16.24 o 
   2   5   4      297.42      316.34     13.07 o 
   3   5   4      121.65      124.93      9.89 o 
   4   5   4      136.70      125.77     10.73 o 
   5   5   4      160.71      136.69     15.00 o 
   6   5   4       24.16       26.33     14.95 o 
   7   5   4        4.28      -15.77     18.60 o 
   8   5   4       27.05       42.84     22.82 o 
   0   6   4      552.92      546.76     26.04 o 
   1   6   4        8.66       14.53      6.89 o 
   2   6   4        8.86       25.11      8.71 o 
   3   6   4       18.31        8.71      7.78 o 
   4   6   4       95.09       86.79     11.86 o 
   5   6   4        3.84       23.84     12.91 o 
   6   6   4        5.66        3.74     12.97 o 
   7   6   4       13.36       23.74     19.55 o 
   8   6   4        0.30       -3.00     25.05 o 
   1   7   4       13.54       12.81      9.12 o 
   2   7   4       53.71       61.70     10.37 o 
   3   7   4      309.51      289.45     17.49 o 
   4   7   4       62.83       68.93     13.17 o 
   5   7   4        6.79       16.88     14.67 o 
   6   7   4        3.83        8.63     13.53 o 
   7   7   4        9.28        0.21     18.72 o 
   0   8   4        1.72      -12.57     12.48 o 
   1   8   4        0.10       -4.13     10.20 o 
   2   8   4      185.19      187.82     19.01 o 
   3   8   4        5.51        6.75     11.47 o 
   4   8   4      556.27      587.00     30.30 o 
   5   8   4      148.26      178.39     21.30 o 
   6   8   4       28.51       54.99     18.13 o 
   1   9   4       86.59       80.30     17.11 o 
   2   9   4      235.29      206.71     21.06 o 
   3   9   4      115.85      112.39     18.39 o 
   4   9   4        0.01       11.74     15.71 o 
   5   9   4       53.47       46.38     21.82 o 
   0  10   4        8.06       24.67     26.33 o 
   1  10   4        9.94       -9.50     19.44 o 
   2  10   4       23.73       12.24     17.44 o 
   3  10   4       13.31       26.35     15.60 o 
   4  10   4      110.58      136.62     24.52 o 
   1  11   4       17.94       17.55     21.10 o 
   1   1   5     7369.13     7466.44     87.80 o 
   2   1   5     2049.94     2132.02     26.85 o 
   3   1   5       49.34       37.87      4.67 o 
   4   1   5        1.81       -3.99      4.23 o 
   5   1   5       34.53       37.80      5.61 o 
   6   1   5       48.65       48.08      7.65 o 
   7   1   5      134.06      103.65     16.67 o 
   8   1   5      191.95      173.01     20.53 o 
   9   1   5        2.56       33.75     20.08 o 
   0   2   5    17279.31    17367.71    127.52 o 
   1   2   5      654.62      594.79     12.94 o 
   2   2   5     2342.98     2285.48     30.47 o 
   3   2   5       29.81       30.53      4.13 o 
   4   2   5      378.20      375.35     12.29 o 
   5   2   5       16.44       26.08      6.67 o 
   6   2   5        0.82       11.73      8.13 o 
   7   2   5      388.04      409.67     26.32 o 
   8   2   5       27.49       39.71     16.44 o 
   9   2   5        0.29       -7.10     17.75 o 
   1   3   5        3.40       -2.72      5.11 o 
   2   3   5      571.25      633.52     15.41 o 
   3   3   5      734.60      755.86     24.20 o 
   4   3   5      760.05      788.74     21.16 o 
   5   3   5       16.98       22.60      7.91 o 
   6   3   5       56.81       56.60     11.89 o 
   7   3   5       53.05       71.17     16.61 o 
   8   3   5      151.52      130.79     22.05 o 
   9   3   5        1.77       24.08     21.10 o 
   0   4   5     3351.55     3625.26     53.89 o 
   1   4   5        8.86        4.47      4.83 o 
   2   4   5      993.66     1123.55     21.86 o 
   3   4   5      449.14      483.32     13.70 o 
   4   4   5       44.26       40.91      7.14 o 
   5   4   5      242.89      246.90     14.66 o 
   6   4   5        4.28        1.54     12.80 o 
   7   4   5      255.03      244.15     23.57 o 
   8   4   5       12.66       24.76     25.81 o 
   9   4   5       12.51       28.32     25.16 o 
   1   5   5      359.76      392.60     13.62 o 
   2   5   5      373.13      390.69     14.55 o 
   3   5   5       52.27       60.98      8.11 o 
   4   5   5      124.37      111.40     10.15 o 
   5   5   5       41.23       40.07     10.47 o 
   6   5   5        7.89        1.05     12.69 o 
   7   5   5       51.49       49.68     18.10 o 
   8   5   5       13.80       24.48     25.20 o 
   0   6   5      590.39      608.20     34.77 o 
   1   6   5      224.99      205.86     11.28 o 
   2   6   5      117.14      122.38     10.04 o 
   3   6   5      108.69       88.79     11.38 o 
   4   6   5     1088.70     1101.25     30.56 o 
   5   6   5      516.86      496.33     24.49 o 
   6   6   5       96.79      107.98     16.49 o 
   7   6   5       44.92       48.04     18.17 o 
   8   6   5        0.50       -0.63     26.42 o 
   1   7   5       31.12       22.22      9.55 o 
   2   7   5       16.73       17.76     10.18 o 
   3   7   5        1.02       -1.39     10.08 o 
   4   7   5      135.87      109.39     14.38 o 
   5   7   5       16.12       11.32     13.70 o 
   6   7   5        2.24        3.83     13.80 o 
   7   7   5        4.49      -18.10     18.29 o 
   0   8   5      293.39      258.55     26.08 o 
   1   8   5       47.63       31.60     11.32 o 
   2   8   5       94.77       67.32     14.92 o 
   3   8   5      137.22      151.12     16.40 o 
   4   8   5       14.88       46.90     15.40 o 
   5   8   5       51.15       82.74     15.83 o 
   6   8   5       17.68       29.05     18.25 o 
   1   9   5        1.27        9.51     13.64 o 
   2   9   5        6.97       -0.44     13.09 o 
   3   9   5       41.56       49.03     16.22 o 
   4   9   5       32.19       62.58     18.45 o 
   5   9   5       56.96       51.99     16.70 o 
   0  10   5        6.64        6.51     30.66 o 
   1  10   5        0.66       18.17     19.87 o 
   2  10   5       31.93       30.18     20.02 o 
   3  10   5       55.16       58.85     17.82 o 
   4  10   5        0.73       15.23     19.25 o 
   1  11   5       21.46       19.84     25.35 o 
   0   0   6     2307.42     2259.53     37.16 o 
   1   0   6     1267.38     1279.22     36.60 o 
   2   0   6     1507.51     1549.43     38.83 o 
   3   0   6        0.29       -0.70      5.24 o 
   4   0   6      543.42      565.46     20.32 o 
   5   0   6      230.95      244.70     21.25 o 
   6   0   6        0.07       -2.08      9.17 o 
   7   0   6      374.02      386.07     55.85 o 
   8   0   6       45.62       77.58     25.04 o 
   9   0   6       31.36       42.87     29.97 o 
   1   1   6    29364.29    29034.81    235.18 o 
   2   1   6     4207.07     4125.02     85.86 o 
   3   1   6      214.32      223.12      7.85 o 
   4   1   6       34.22       24.67      5.64 o 
   5   1   6      274.69      308.10     11.86 o 
   6   1   6       29.04       35.88      7.32 o 
   7   1   6       83.75       70.64     15.57 o 
   8   1   6       14.31       17.96     14.45 o 
   9   1   6        0.14        0.86     16.99 o 
   0   2   6     8671.21     8531.23     60.01 o 
   1   2   6      571.01      500.40     13.76 o 
   2   2   6     1585.01     1557.62     18.53 o 
   3   2   6     1950.60     2026.41     70.99 o 
   4   2   6     1276.83     1385.33     25.60 o 
   5   2   6       43.65       31.66      6.22 o 
   6   2   6        7.83       13.08      9.00 o 
   7   2   6      141.49      180.03     20.37 o 
   8   2   6       40.77       37.77     16.52 o 
   9   2   6       10.25        9.31     18.40 o 
   1   3   6      821.12      793.21     17.79 o 
   2   3   6       47.27       49.41      6.35 o 
   3   3   6      175.78      162.77      8.53 o 
   4   3   6      121.32      115.64      8.52 o 
   5   3   6        4.36       10.71      7.44 o 
   6   3   6       13.70       11.20      9.75 o 
   7   3   6       93.43      105.92     15.59 o 
   8   3   6        0.55        2.48     17.47 o 
   9   3   6        9.24       16.92     21.50 o 
   0   4   6     1042.87     1029.56     24.38 o 
   1   4   6       96.90       77.21      6.90 o 
   2   4   6       93.36      109.04      8.93 o 
   3   4   6      843.34      857.04     18.21 o 
   4   4   6        0.16        2.19      5.93 o 
   5   4   6        2.89        1.49      8.13 o 
   6   4   6       26.11       19.56     10.93 o 
   7   4   6       15.23       17.53     15.12 o 
   8   4   6       24.53       21.72     21.88 o 
   9   4   6       17.43       33.46     30.31 o 
   1   5   6     1773.77     1911.51     36.09 o 
   2   5   6      372.48      343.43     13.87 o 
   3   5   6       53.03       38.17      8.10 o 
   4   5   6      136.78      128.54     10.90 o 
   5   5   6       17.47       11.28      9.14 o 
   6   5   6        0.24       -6.77     12.93 o 
   7   5   6       17.26       -5.01     16.20 o 
   8   5   6        2.15      -19.33     23.37 o 
   0   6   6       55.19       33.75     10.95 o 
   1   6   6       74.79       74.18      7.94 o 
   2   6   6      142.73      123.61     10.47 o 
   3   6   6       68.74       53.27      9.52 o 
   4   6   6       60.87       85.47     13.81 o 
   5   6   6        1.46       26.84     11.31 o 
   6   6   6        0.35        5.14     13.47 o 
   7   6   6       22.38       21.59     18.98 o 
   8   6   6        5.81        9.00     24.54 o 
   1   7   6      109.34      110.04     12.00 o 
   2   7   6        7.70       -0.88     10.16 o 
   3   7   6       15.74       23.93     10.75 o 
   4   7   6       18.61       18.09     10.79 o 
   5   7   6       36.22       52.16     15.07 o 
   6   7   6       13.93        5.43     15.05 o 
   7   7   6       15.71        7.92     18.17 o 
   0   8   6        0.65        8.83     17.47 o 
   1   8   6       25.17       15.23     11.56 o 
   2   8   6      304.04      283.64     21.19 o 
   3   8   6      579.34      643.24     28.10 o 
   4   8   6      595.42      577.10     30.65 o 
   5   8   6        7.74       23.63     14.37 o 
   6   8   6       36.71       46.81     17.10 o 
   1   9   6        9.99        7.25     14.64 o 
   2   9   6       32.55       28.66     14.40 o 
   3   9   6       16.66        7.35     15.06 o 
   4   9   6       57.32       71.42     19.96 o 
   5   9   6        1.23        3.27     18.72 o 
   0  10   6      205.86      186.13     40.92 o 
   1  10   6       13.73       24.33     22.27 o 
   2  10   6        0.02        3.95     17.09 o 
   3  10   6       53.74       62.15     18.63 o 
   4  10   6       13.89        5.02     20.17 o 
   1   1   7     1644.82     1640.14     20.77 o 
   2   1   7     6014.85     6099.64     55.83 o 
   3   1   7     4053.85     4211.59     71.19 o 
   4   1   7       86.90       87.26      6.52 o 
   5   1   7        0.00       -0.43      5.03 o 
   6   1   7       85.15       60.39      8.29 o 
   7   1   7      323.90      303.01     24.99 o 
   8   1   7        7.78       22.15     15.62 o 
   9   1   7       40.06       57.38     21.69 o 
   0   2   7    43603.35    45784.10    777.70 o 
   1   2   7       85.31       65.08      5.55 o 
   2   2   7       74.99       54.21      4.85 o 
   3   2   7      189.39      166.58      6.72 o 
   4   2   7      186.43      160.61      8.63 o 
   5   2   7       70.80       69.87      7.31 o 
   6   2   7       90.12       88.08     10.17 o 
   7   2   7        8.99       25.97     14.68 o 
   8   2   7       41.47       42.03     17.37 o 
   9   2   7       11.05       31.57     20.19 o 
   1   3   7     7201.59     7210.90     92.64 o 
   2   3   7       45.73       45.01      5.33 o 
   3   3   7      372.55      393.66     12.04 o 
   4   3   7     1445.42     1528.44     42.28 o 
   5   3   7       30.96       16.39      7.84 o 
   6   3   7       43.00       41.21     10.52 o 
   7   3   7      207.09      216.48     20.50 o 
   8   3   7        4.04        6.60     19.12 o 
   9   3   7        0.00        6.48     19.92 o 
   0   4   7      312.38      295.00     14.33 o 
   1   4   7      194.93      190.52     11.83 o 
   2   4   7      198.14      178.00     10.24 o 
   3   4   7        6.67        2.85      5.61 o 
   4   4   7       35.05       28.73      7.53 o 
   5   4   7        0.00        0.01      7.54 o 
   6   4   7       29.14       19.01     11.55 o 
   7   4   7      195.81      208.81     19.73 o 
   8   4   7       39.61       61.84     28.88 o 
   9   4   7       17.05       20.38     22.95 o 
   1   5   7       46.58       63.26      8.82 o 
   2   5   7        8.53        7.56      6.19 o 
   3   5   7       91.78       84.93      8.78 o 
   4   5   7      198.44      198.34     13.52 o 
   5   5   7       75.32       65.68     10.96 o 
   6   5   7       21.91       17.58     14.35 o 
   7   5   7       19.15       20.14     16.64 o 
   8   5   7       18.55       22.26     26.46 o 
   0   6   7       38.45       32.34     10.76 o 
   1   6   7        7.82        7.24      6.27 o 
   2   6   7       51.09       57.60      9.22 o 
   3   6   7      420.32      366.58     17.38 o 
   4   6   7       83.91       71.91     12.73 o 
   5   6   7        9.89       17.13     10.46 o 
   6   6   7        0.07       -9.95     13.50 o 
   7   6   7       78.99       76.86     23.26 o 
   8   6   7        7.44       16.82     26.86 o 
   1   7   7       25.67       28.18      9.38 o 
   2   7   7       61.54       55.98     13.22 o 
   3   7   7        9.76       10.35     10.85 o 
   4   7   7        0.01        3.31     10.70 o 
   5   7   7        8.15        2.16     12.48 o 
   6   7   7       11.34        4.83     14.99 o 
   7   7   7       15.68       27.82     18.31 o 
   0   8   7      452.22      421.62     35.83 o 
   1   8   7      148.71      125.40     15.79 o 
   2   8   7        1.41       11.86     11.46 o 
   3   8   7        2.52       22.75     11.66 o 
   4   8   7       74.45      117.53     18.47 o 
   5   8   7        7.37       17.04     15.40 o 
   6   8   7       18.65       46.76     17.42 o 
   1   9   7       13.86       12.11     13.51 o 
   2   9   7       62.95       52.47     14.70 o 
   3   9   7       10.80       25.46     13.94 o 
   4   9   7      146.61      165.92     19.91 o 
   5   9   7       16.66        6.73     16.99 o 
   0  10   7       90.67       68.12     29.43 o 
   1  10   7        0.13       -4.16     17.87 o 
   2  10   7        7.91       -2.09     17.00 o 
   3  10   7        0.01       13.17     18.94 o 
   4  10   7        0.20       15.76     17.47 o 
   0   0   8     2105.32     2287.95     42.41 o 
   1   0   8    38148.48    35774.45   1340.90 o 
   2   0   8     2935.74     2753.52     71.67 o 
   3   0   8     1333.31     1404.86     59.70 o 
   4   0   8      622.43      710.35     29.16 o 
   5   0   8      701.82      709.98     65.95 o 
   6   0   8      799.35      814.17     45.82 o 
   7   0   8      761.54      879.02     58.79 o 
   8   0   8        0.00      -12.22     20.53 o 
   9   0   8        6.40      -16.54     25.70 o 
   1   1   8     1764.56     1710.31     35.54 o 
   2   1   8      147.90      146.51     10.50 o 
   3   1   8       22.50       51.95      6.30 o 
   4   1   8        1.51       -2.49      5.32 o 
   5   1   8       19.09       23.41      6.30 o 
   6   1   8      136.93      109.33      9.44 o 
   7   1   8       44.19       74.47     17.93 o 
   8   1   8       10.56       22.85     13.88 o 
   9   1   8       22.17       42.30     19.07 o 
   0   2   8    31352.89    30774.41    259.36 o 
   1   2   8      217.61      197.09      8.24 o 
   2   2   8     3960.80     3893.13     86.34 o 
   3   2   8      113.81      139.68      6.54 o 
   4   2   8        0.50        0.00      5.50 o 
   5   2   8       68.29       69.10      7.30 o 
   6   2   8       35.77       24.33      8.73 o 
   7   2   8      141.67      184.27     16.32 o 
   8   2   8       28.16       30.11     15.11 o 
   9   2   8        3.36       26.46     22.27 o 
   1   3   8      100.72       84.45      7.84 o 
   2   3   8      411.94      412.95     13.01 o 
   3   3   8      595.20      651.10     20.12 o 
   4   3   8      273.49      260.00     12.30 o 
   5   3   8       18.23        4.44      6.74 o 
   6   3   8        4.68       15.82      9.67 o 
   7   3   8        6.73        9.42     11.38 o 
   8   3   8        2.93        9.79     17.51 o 
   9   3   8        5.75       17.91     22.60 o 
   0   4   8     2132.51     2253.17     41.59 o 
   1   4   8      956.53      925.02     22.87 o 
   2   4   8       47.68       39.71      6.74 o 
   3   4   8        9.47       15.67      5.93 o 
   4   4   8        2.80       11.30      8.15 o 
   5   4   8        0.23       -1.08      8.44 o 
   6   4   8        1.43        2.02     10.99 o 
   7   4   8       40.48       61.94     14.83 o 
   8   4   8        0.22        8.42     17.95 o 
   1   5   8      219.63      232.62     14.04 o 
   2   5   8      100.09       99.58      9.91 o 
   3   5   8       12.98        4.80      7.32 o 
   4   5   8       42.30       32.47      9.17 o 
   5   5   8       16.56       24.35      9.70 o 
   6   5   8       42.63       34.71     17.86 o 
   7   5   8        0.10        6.31     16.11 o 
   8   5   8       15.25       36.56     23.94 o 
   0   6   8        0.01       -6.12      9.54 o 
   1   6   8      331.96      340.24     14.49 o 
   2   6   8      270.85      268.83     14.01 o 
   3   6   8       40.81       47.07      9.22 o 
   4   6   8      443.22      476.60     23.37 o 
   5   6   8       63.29       60.55     13.24 o 
   6   6   8       34.91       25.23     14.11 o 
   7   6   8       10.40       29.94     18.07 o 
   8   6   8        1.54       12.06     25.69 o 
   1   7   8       53.58       40.04     11.43 o 
   2   7   8      100.66      117.67     13.98 o 
   3   7   8       93.29      106.57     13.14 o 
   4   7   8       78.29       76.47     13.54 o 
   5   7   8       13.27       11.79     13.73 o 
   6   7   8        6.56        8.90     14.64 o 
   7   7   8        6.08        2.55     20.32 o 
   0   8   8      439.28      405.73     32.25 o 
   1   8   8       52.47       50.50     14.57 o 
   2   8   8      341.46      314.27     23.84 o 
   3   8   8       70.55       75.41     13.15 o 
   4   8   8       15.35       23.18     13.96 o 
   5   8   8       34.54       28.32     16.73 o 
   6   8   8        0.38        2.04     16.57 o 
   1   9   8        0.42      -10.88     13.26 o 
   2   9   8       15.05       11.30     13.89 o 
   3   9   8      118.39       83.14     17.39 o 
   4   9   8       45.71       60.72     18.95 o 
   5   9   8       14.63        4.85     16.33 o 
   0  10   8       33.86       32.63     23.94 o 
   1  10   8      207.32      175.98     26.43 o 
   2  10   8       32.83       46.82     16.41 o 
   3  10   8        3.65       19.82     19.37 o 
   1   1   9       32.92       29.31      3.59 o 
   2   1   9      903.54      795.86     20.90 o 
   3   1   9    13112.10    13427.85    346.28 o 
   4   1   9       47.87       44.27      5.63 o 
   5   1   9        8.61       -0.83      5.79 o 
   6   1   9       36.53       20.11      7.32 o 
   7   1   9      116.30      102.94     17.33 o 
   8   1   9        5.49       13.02     16.23 o 
   9   1   9       27.05       34.18     19.70 o 
   0   2   9     1137.14     1060.08     55.09 o 
   1   2   9       33.57       42.28      6.02 o 
   2   2   9      112.20      115.94      6.26 o 
   3   2   9      311.80      272.94      8.26 o 
   4   2   9      140.66      154.90     11.26 o 
   5   2   9       81.76       66.89      8.65 o 
   6   2   9      173.97      150.48     11.99 o 
   7   2   9      415.73      474.90     36.47 o 
   8   2   9       50.10       30.88     17.54 o 
   9   2   9       68.92       57.47     24.90 o 
   1   3   9      361.83      343.77     10.40 o 
   2   3   9     1433.85     1350.12     27.54 o 
   3   3   9      143.98      129.15      7.71 o 
   4   3   9       35.60       33.44      7.45 o 
   5   3   9       35.94       34.80      7.79 o 
   6   3   9      225.64      242.35     15.54 o 
   7   3   9        1.45        6.86     12.67 o 
   8   3   9       30.65       14.55     17.76 o 
   9   3   9        4.78        5.42     20.98 o 
   0   4   9     1655.17     1747.42     39.66 o 
   1   4   9      200.26      179.06     11.20 o 
   2   4   9      263.05      268.00     12.22 o 
   3   4   9      403.37      387.57     16.83 o 
   4   4   9       33.27       21.42      7.84 o 
   5   4   9       51.40       34.75      9.46 o 
   6   4   9       40.26       26.43     12.73 o 
   7   4   9      109.02      151.84     18.28 o 
   8   4   9       55.81       75.88     22.41 o 
   1   5   9       16.73       12.59      7.55 o 
   2   5   9      104.15       90.25      9.42 o 
   3   5   9       79.24       65.88      9.42 o 
   4   5   9       13.27        6.14      8.24 o 
   5   5   9      136.72      147.83     13.87 o 
   6   5   9       59.54       50.88     14.54 o 
   7   5   9       31.36       38.24     17.95 o 
   8   5   9        0.69       21.58     26.46 o 
   0   6   9        0.28       -2.32      9.18 o 
   1   6   9      225.13      224.64     15.91 o 
   2   6   9        8.85       16.13      8.72 o 
   3   6   9      192.81      183.67     12.95 o 
   4   6   9     1110.93     1200.74     35.30 o 
   5   6   9      152.97      140.90     16.48 o 
   6   6   9       86.38       96.83     19.86 o 
   7   6   9       40.61       39.02     18.42 o 
   1   7   9        0.54       -0.68      9.11 o 
   2   7   9       46.54       58.86     13.02 o 
   3   7   9     1176.80     1307.53     41.09 o 
   4   7   9       28.30       21.44     11.03 o 
   5   7   9       27.66       29.87     13.40 o 
   6   7   9        1.45       11.09     14.55 o 
   7   7   9        7.35       28.42     18.12 o 
   0   8   9      186.02      152.76     22.93 o 
   1   8   9      137.65      115.72     17.28 o 
   2   8   9      118.21      111.60     15.75 o 
   3   8   9        9.09       23.91     13.02 o 
   4   8   9      150.07      113.28     17.42 o 
   5   8   9       31.33       29.76     16.82 o 
   6   8   9        8.66       -6.79     18.78 o 
   1   9   9        2.39       -7.24     13.48 o 
   2   9   9        5.56       17.45     13.83 o 
   3   9   9      203.18      202.69     23.94 o 
   4   9   9        1.79        3.36     14.29 o 
   5   9   9        2.23       16.58     18.33 o 
   0  10   9        2.39       13.43     30.29 o 
   1  10   9       12.34       41.81     21.59 o 
   2  10   9        2.01        2.16     15.30 o 
   3  10   9       18.28       15.71     16.76 o 
   0   0  10     6989.94     7302.82     91.38 o 
   1   0  10      397.87      470.00     28.34 o 
   2   0  10     1836.92     1868.81     27.78 o 
   3   0  10      146.75      113.08      8.13 o 
   4   0  10      701.25      816.16     48.21 o 
   5   0  10       15.74       15.58      9.27 o 
   6   0  10        5.05        0.43     10.00 o 
   7   0  10      326.23      338.00     56.05 o 
   8   0  10        1.50      -11.48     17.47 o 
   9   0  10        2.03       -2.99     22.11 o 
   1   1  10     1213.48     1225.00     32.08 o 
   2   1  10      149.30      187.61     14.57 o 
   3   1  10     1584.92     1675.59     41.69 o 
   4   1  10      224.28      228.98      9.38 o 
   5   1  10       21.64       13.78      6.17 o 
   6   1  10      129.75      112.55     10.10 o 
   7   1  10       12.92       13.62     10.48 o 
   8   1  10        0.08        6.41     15.85 o 
   9   1  10        9.02        2.61     18.09 o 
   0   2  10        3.55        5.22      6.48 o 
   1   2  10     1899.11     1833.11     58.92 o 
   2   2  10      216.36      195.77      8.15 o 
   3   2  10      736.45      746.01     27.06 o 
   4   2  10      112.86      124.22      8.66 o 
   5   2  10       29.75       32.92      7.40 o 
   6   2  10      142.65      131.87     12.00 o 
   7   2  10      172.19      197.31     20.17 o 
   8   2  10       26.31       43.38     16.53 o 
   9   2  10        2.64       10.31     20.17 o 
   1   3  10     1153.48     1082.90     29.31 o 
   2   3  10      795.12      890.06     26.30 o 
   3   3  10      923.21      870.25     31.09 o 
   4   3  10       42.95       43.25      7.63 o 
   5   3  10       85.00       82.04      9.65 o 
   6   3  10      112.54      125.26     13.46 o 
   7   3  10       18.72       16.00     13.00 o 
   8   3  10       30.93       34.49     19.55 o 
   9   3  10        0.13        4.89     21.09 o 
   0   4  10      918.73      897.45     24.85 o 
   1   4  10      831.54      794.83     24.31 o 
   2   4  10       20.26        7.30      6.18 o 
   3   4  10        1.16        6.63      6.37 o 
   4   4  10       30.46       29.10      8.32 o 
   5   4  10       10.61       19.00      9.01 o 
   6   4  10       30.19       11.16     11.00 o 
   7   4  10       36.60       39.51     14.09 o 
   8   4  10        0.92        1.74     17.68 o 
   1   5  10      273.91      244.38     14.00 o 
   2   5  10       11.45       13.75      7.59 o 
   3   5  10      329.05      353.88     18.92 o 
   4   5  10        0.75        3.77      9.67 o 
   5   5  10       91.07       79.13     11.95 o 
   6   5  10        1.98      -14.95     11.97 o 
   7   5  10        3.22       25.69     17.49 o 
   8   5  10        0.96      -21.36     21.26 o 
   0   6  10      289.57      287.86     20.58 o 
   1   6  10      160.91      133.38     13.14 o 
   2   6  10       40.10       41.86      9.53 o 
   3   6  10       55.70       69.23     10.21 o 
   4   6  10        0.00        7.78     10.32 o 
   5   6  10        5.45        8.84     12.21 o 
   6   6  10        0.54        7.64     19.23 o 
   7   6  10       34.11       44.00     21.65 o 
   1   7  10      155.32      126.26     14.25 o 
   2   7  10      397.76      410.30     22.94 o 
   3   7  10     2868.75     2940.09     75.46 o 
   4   7  10        6.64       13.83     11.66 o 
   5   7  10       34.23       11.35     12.86 o 
   6   7  10        1.60      -18.40     17.34 o 
   7   7  10        0.00        8.84     19.63 o 
   0   8  10        1.01       14.74     18.41 o 
   1   8  10       48.66       57.03     12.57 o 
   2   8  10       44.01       44.84     12.57 o 
   3   8  10      197.82      180.38     17.82 o 
   4   8  10       28.10       33.91     15.00 o 
   5   8  10        0.09        1.04     13.02 o 
   6   8  10       16.02       12.87     18.06 o 
   1   9  10      152.11      181.51     21.34 o 
   2   9  10       61.27       47.28     14.50 o 
   3   9  10       34.05       27.97     14.77 o 
   4   9  10       14.13       20.90     16.86 o 
   5   9  10       50.84       47.24     21.08 o 
   0  10  10      265.51      232.89     49.19 o 
   1  10  10       19.77       16.46     22.17 o 
   2  10  10      104.61      108.26     21.71 o 
   3  10  10       21.35       28.74     21.02 o 
   1   1  11      526.40      503.61     15.60 o 
   2   1  11     2818.83     2835.33     68.85 o 
   3   1  11     1068.69     1079.48     26.11 o 
   4   1  11      592.71      580.46     15.35 o 
   5   1  11        1.32        8.87      6.04 o 
   6   1  11       95.36       97.15     10.46 o 
   7   1  11       79.93       91.49     14.74 o 
   8   1  11       19.27        7.82     17.82 o 
   9   1  11        0.08       -2.74     18.56 o 
   0   2  11       46.63       35.14      6.69 o 
   1   2  11       48.66       51.40      5.98 o 
   2   2  11     1148.77     1125.15     39.33 o 
   3   2  11     2013.62     2113.26     53.11 o 
   4   2  11     1202.67     1258.55     28.18 o 
   5   2  11      100.77       98.09      9.66 o 
   6   2  11       30.63       36.79      9.81 o 
   7   2  11      121.42      127.02     15.51 o 
   8   2  11       10.29        3.86     20.17 o 
   9   2  11       99.02       95.82     22.77 o 
   1   3  11      492.25      439.44     16.10 o 
   2   3  11      652.72      649.71     25.19 o 
   3   3  11        1.04        3.99      5.58 o 
   4   3  11      505.73      477.10     16.18 o 
   5   3  11        0.12       -4.96      6.46 o 
   6   3  11       78.59       66.52     11.64 o 
   7   3  11        9.11       12.94     14.40 o 
   8   3  11        4.03       23.63     18.45 o 
   9   3  11        5.71      -13.59     21.89 o 
   0   4  11      337.61      416.72     20.91 o 
   1   4  11      904.29      922.72     18.37 o 
   2   4  11      107.97      103.92      8.60 o 
   3   4  11     1145.56     1269.96     31.17 o 
   4   4  11        8.83        5.01      7.92 o 
   5   4  11      121.19      101.95     12.36 o 
   6   4  11        4.28        5.73     11.07 o 
   7   4  11      179.18      236.12     21.18 o 
   8   4  11       11.61       30.30     19.28 o 
   1   5  11      315.90      291.10     15.39 o 
   2   5  11      147.18      126.61     12.24 o 
   3   5  11       17.47       16.40      7.79 o 
   4   5  11      559.50      591.06     24.79 o 
   5   5  11      327.76      325.27     21.42 o 
   6   5  11       37.09       65.08     18.78 o 
   7   5  11       39.78       54.66     20.08 o 
   8   5  11        5.85        6.16     23.73 o 
   0   6  11      240.47      250.65     22.96 o 
   1   6  11      138.99      136.15     14.92 o 
   2   6  11        0.00       -3.70      9.66 o 
   3   6  11      668.38      669.32     28.15 o 
   4   6  11       83.22       87.00     12.06 o 
   5   6  11       26.33       18.05     11.85 o 
   6   6  11       50.59       66.00     19.79 o 
   7   6  11        7.03       15.17     18.15 o 
   1   7  11       24.00        9.40      9.76 o 
   2   7  11      479.51      483.73     24.49 o 
   3   7  11       18.31       54.77     12.55 o 
   4   7  11       12.04       16.60     11.35 o 
   5   7  11       21.51       26.27     12.89 o 
   6   7  11        2.18       -1.02     16.05 o 
   7   7  11        0.00       -9.44     19.76 o 
   0   8  11      372.83      317.35     29.59 o 
   1   8  11        3.86        6.69     12.85 o 
   2   8  11        0.04       21.09     12.19 o 
   3   8  11        7.65       17.38     15.51 o 
   4   8  11        0.33       -7.82     13.25 o 
   5   8  11        7.36       38.34     14.67 o 
   6   8  11        9.89       21.88     19.64 o 
   1   9  11        0.03        7.26     14.46 o 
   2   9  11       41.09       33.92     15.93 o 
   3   9  11        1.52       11.52     16.09 o 
   4   9  11       11.21       21.65     16.02 o 
   5   9  11        6.91       29.23     17.26 o 
   0  10  11       17.43       36.51     38.69 o 
   1  10  11        7.71       22.10     21.77 o 
   2  10  11        0.01       -1.11     17.70 o 
   3  10  11       17.71       27.63     20.70 o 
   0   0  12      725.53      892.80     32.79 o 
   1   0  12      864.18      872.39     20.09 o 
   2   0  12     1496.34     1545.80     28.44 o 
   3   0  12     2843.14     2830.49     67.51 o 
   4   0  12     2177.70     2042.88     43.96 o 
   5   0  12       35.01       22.96      9.64 o 
   6   0  12      475.16      428.68     49.79 o 
   7   0  12       18.25        9.66     14.38 o 
   8   0  12       17.11       44.13     29.51 o 
   9   0  12       18.38       55.08     28.67 o 
   1   1  12      116.53      126.89      9.93 o 
   2   1  12        0.00       -3.20      4.64 o 
   3   1  12      751.14      717.75     23.67 o 
   4   1  12      239.84      252.91     10.64 o 
   5   1  12        0.90        0.81      5.91 o 
   6   1  12       18.73       23.11      8.22 o 
   7   1  12        2.54        0.59     10.34 o 
   8   1  12       10.35       19.42     15.13 o 
   9   1  12        3.66       18.14     21.66 o 
   0   2  12     8979.79     8952.75    656.73 o 
   1   2  12      871.71      881.04     45.83 o 
   2   2  12     1598.68     1648.24     61.36 o 
   3   2  12       90.67       99.99      6.20 o 
   4   2  12       11.94       39.17      7.12 o 
   5   2  12       80.03       83.62      9.36 o 
   6   2  12       27.98       31.92      9.12 o 
   7   2  12       61.45       68.66     13.78 o 
   8   2  12        0.00       -8.67     16.97 o 
   9   2  12        1.78       20.28     22.98 o 
   1   3  12      517.83      517.60     16.22 o 
   2   3  12     1067.80     1179.08     59.11 o 
   3   3  12      324.54      375.71     28.70 o 
   4   3  12       58.90       56.23      8.54 o 
   5   3  12       41.71       41.13      8.74 o 
   6   3  12        2.80        6.97      9.95 o 
   7   3  12        0.23       29.26     14.52 o 
   8   3  12       16.28       52.98     20.18 o 
   9   3  12        1.49       25.23     21.59 o 
   0   4  12     8739.24     9292.13    161.89 o 
   1   4  12       48.41       41.20      6.59 o 
   2   4  12       10.24        6.16      5.68 o 
   3   4  12        9.15       11.79      6.27 o 
   4   4  12        3.14        5.70      8.37 o 
   5   4  12      145.66      143.48     13.51 o 
   6   4  12      115.78      116.18     14.80 o 
   7   4  12       20.10       51.37     14.45 o 
   8   4  12        5.73       22.63     19.77 o 
   1   5  12        4.16        0.54      6.75 o 
   2   5  12      360.81      356.79     24.47 o 
   3   5  12      353.10      343.37     15.79 o 
   4   5  12       20.23       27.15     10.43 o 
   5   5  12        2.79        3.94      9.81 o 
   6   5  12       50.47       53.18     13.07 o 
   7   5  12        0.02       18.66     14.82 o 
   8   5  12        0.06       -6.39     27.36 o 
   0   6  12      687.83      573.58     32.54 o 
   1   6  12        3.11        6.49      9.79 o 
   2   6  12       19.15       34.88      9.78 o 
   3   6  12      167.82      186.60     14.47 o 
   4   6  12        0.99        0.67      9.58 o 
   5   6  12       25.94       24.25     11.69 o 
   6   6  12       66.40       98.71     20.19 o 
   7   6  12        4.40       31.97     17.60 o 
   1   7  12       83.37       92.87     13.70 o 
   2   7  12     1309.02     1309.24     43.31 o 
   3   7  12       28.21       27.44     13.03 o 
   4   7  12       30.30       28.98     11.95 o 
   5   7  12       15.81        9.71     12.66 o 
   6   7  12        0.22       11.90     22.35 o 
   7   7  12        0.22       -3.11     19.52 o 
   0   8  12       30.21       40.68     19.28 o 
   1   8  12      218.06      257.50     22.54 o 
   2   8  12      311.80      309.77     21.68 o 
   3   8  12        0.85       -3.87     14.01 o 
   4   8  12        9.07       -6.57     13.08 o 
   5   8  12      107.04      113.25     19.07 o 
   6   8  12        6.29        2.06     21.29 o 
   1   9  12      156.15      150.13     19.85 o 
   2   9  12       11.52       12.32     15.05 o 
   3   9  12      157.91      133.36     21.20 o 
   4   9  12       31.83       39.11     17.95 o 
   5   9  12        1.63       -4.62     15.44 o 
   0  10  12        0.04        3.96     31.99 o 
   1  10  12       94.65      103.41     21.21 o 
   2  10  12        0.01       -4.42     17.11 o 
   3  10  12       12.46       21.42     20.45 o 
   1   1  13     1182.95     1167.79     28.02 o 
   2   1  13       25.62       30.38      5.06 o 
   3   1  13      503.44      519.80     11.39 o 
   4   1  13       13.16       13.98      5.38 o 
   5   1  13       10.75       13.95      5.98 o 
   6   1  13      113.16      101.34     11.17 o 
   7   1  13        4.26       -6.93     10.49 o 
   8   1  13       32.87       30.39     19.35 o 
   9   1  13        0.01        2.87     19.44 o 
   0   2  13      302.26      332.39     15.56 o 
   1   2  13     1148.55     1032.85     25.55 o 
   2   2  13      467.42      468.51     26.66 o 
   3   2  13      853.51      781.39     29.36 o 
   4   2  13     1198.12     1145.60     27.89 o 
   5   2  13        1.54        3.10      6.72 o 
   6   2  13       16.50       15.64      8.87 o 
   7   2  13       88.42       86.38     14.05 o 
   8   2  13        1.77        0.79     16.46 o 
   9   2  13       29.71       48.64     25.95 o 
   1   3  13     2227.19     2442.13    128.89 o 
   2   3  13       63.38       48.66      7.28 o 
   3   3  13       35.12       34.58      7.58 o 
   4   3  13      198.34      189.61     11.30 o 
   5   3  13      330.26      308.37     17.51 o 
   6   3  13      118.82      108.56     12.96 o 
   7   3  13      394.53      452.68     41.48 o 
   8   3  13       24.25       94.19     87.84 o 
   0   4  13     1578.72     1488.74     37.89 o 
   1   4  13      180.25      151.03      9.26 o 
   2   4  13       30.96       35.95      7.45 o 
   3   4  13      334.21      326.31     16.75 o 
   4   4  13      193.96      210.12     14.80 o 
   5   4  13        2.02       -6.33      8.18 o 
   6   4  13        7.17       -1.83     11.22 o 
   7   4  13       16.66       30.06     14.75 o 
   8   4  13        4.17        4.62     18.66 o 
   1   5  13      420.41      355.17     16.94 o 
   2   5  13        1.94        5.52      8.56 o 
   3   5  13      115.56      107.92     10.25 o 
   4   5  13        0.47       -7.09     10.25 o 
   5   5  13        8.19       11.98     10.80 o 
   6   5  13       40.97       36.08     14.46 o 
   7   5  13       62.03       92.81     21.80 o 
   8   5  13        0.79        1.29     17.66 o 
   0   6  13       75.15       92.83     20.69 o 
   1   6  13       52.81       58.89     12.44 o 
   2   6  13      572.45      563.11     22.95 o 
   3   6  13      154.91      176.91     13.55 o 
   4   6  13        0.21        4.43      9.55 o 
   5   6  13       11.74       15.34     13.25 o 
   6   6  13        6.65        5.26     16.16 o 
   7   6  13       54.82       98.62     22.97 o 
   1   7  13      306.09      267.22     18.99 o 
   2   7  13       13.90       40.19     12.42 o 
   3   7  13      294.89      288.16     23.15 o 
   4   7  13        0.38        3.92     12.78 o 
   5   7  13       26.97       19.33     12.23 o 
   6   7  13        8.55       -1.36     17.57 o 
   0   8  13        0.47      -19.99     20.40 o 
   1   8  13       80.43       50.38     14.80 o 
   2   8  13        0.60        9.09     12.26 o 
   3   8  13        4.72        4.43     15.61 o 
   4   8  13       19.78       25.83     17.01 o 
   5   8  13        0.97       11.83     16.34 o 
   6   8  13        8.13        9.69     23.35 o 
   1   9  13      132.12      142.84     20.27 o 
   2   9  13       35.09       25.77     17.10 o 
   3   9  13      113.73      117.71     20.25 o 
   4   9  13       12.68       15.01     17.86 o 
   0  10  13       40.42       52.33     33.90 o 
   1  10  13       34.45       17.57     17.40 o 
   2  10  13        0.26       16.31     17.19 o 
   0   0  14      679.32      735.83     34.98 o 
   1   0  14      689.76      773.10     27.54 o 
   2   0  14      816.70      805.37     22.10 o 
   3   0  14      586.08      584.47     18.66 o 
   4   0  14      631.59      643.06     23.84 o 
   5   0  14      810.62      788.66     48.30 o 
   6   0  14       27.31       23.93     12.73 o 
   7   0  14       38.72        2.23     14.81 o 
   8   0  14       49.12       49.91     27.88 o 
   9   0  14        7.46       11.64     25.58 o 
   1   1  14     1961.25     1817.99     44.95 o 
   2   1  14       92.81       74.25      6.67 o 
   3   1  14      224.48      218.39      8.61 o 
   4   1  14        0.63       15.12      5.47 o 
   5   1  14       39.06       36.55      7.60 o 
   6   1  14      190.58      180.64     13.99 o 
   7   1  14        1.85        3.24      8.75 o 
   8   1  14       33.09       22.13     19.06 o 
   9   1  14        0.05      -12.52     19.39 o 
   0   2  14     7032.70     7620.40    418.74 o 
   1   2  14     3593.85     3864.31    122.57 o 
   2   2  14      871.45      986.24     37.54 o 
   3   2  14        1.57        2.25      4.70 o 
   4   2  14       17.82       42.34      6.72 o 
   5   2  14      125.22       97.44      9.82 o 
   6   2  14      263.73      275.60     17.15 o 
   7   2  14        0.57        3.01     11.01 o 
   8   2  14        8.72        4.59     19.19 o 
   9   2  14        6.66      -11.81     21.63 o 
   1   3  14      131.08      143.25     14.62 o 
   2   3  14        1.64       -1.61      5.66 o 
   3   3  14      110.90      119.69      8.19 o 
   4   3  14       40.13       36.76      7.83 o 
   5   3  14        3.06       26.19      9.41 o 
   6   3  14        0.03       47.59     12.30 o 
   7   3  14       14.08       25.70     12.86 o 
   8   3  14       10.69       11.59     23.02 o 
   0   4  14     5087.54     4946.23     68.94 o 
   1   4  14       44.98       38.76      6.56 o 
   2   4  14      300.18      295.38     14.83 o 
   3   4  14        6.25        7.10      6.93 o 
   4   4  14        8.72       19.35      8.81 o 
   5   4  14       25.98       12.24     10.13 o 
   6   4  14        5.28       -1.31     10.47 o 
   7   4  14        2.16       19.39     15.54 o 
   8   4  14        0.11       12.37     20.12 o 
   1   5  14      905.91      910.77     25.55 o 
   2   5  14        0.66       10.38      7.56 o 
   3   5  14      527.31      503.79     20.17 o 
   4   5  14       84.04       57.15     11.53 o 
   5   5  14        0.30       -1.32     10.02 o 
   6   5  14       50.75       34.91     13.21 o 
   7   5  14       11.49       26.10     19.87 o 
   8   5  14       25.91       11.63     19.23 o 
   0   6  14       17.60       30.30     19.61 o 
   1   6  14        9.37        2.82     10.31 o 
   2   6  14      311.53      338.17     21.05 o 
   3   6  14       10.76       23.21     11.03 o 
   4   6  14      119.79      113.28     14.67 o 
   5   6  14        0.36       -1.66     11.12 o 
   6   6  14        7.79       29.43     16.36 o 
   7   6  14        4.88       30.80     18.62 o 
   1   7  14       14.18       11.92     12.30 o 
   2   7  14        0.89       -3.49      9.96 o 
   3   7  14       68.42       52.56     14.96 o 
   4   7  14        7.16        3.51     11.28 o 
   5   7  14        9.44        8.59     12.98 o 
   6   7  14        4.74       19.41     17.91 o 
   0   8  14      193.15      198.39     33.80 o 
   1   8  14      303.77      299.54     24.80 o 
   2   8  14      319.44      293.43     21.84 o 
   3   8  14       31.57       17.23     15.79 o 
   4   8  14       19.44        3.67     13.67 o 
   5   8  14       39.21       37.44     16.22 o 
   1   9  14       62.48       59.98     17.00 o 
   2   9  14        0.00       -5.73     15.19 o 
   3   9  14       66.27       55.09     17.14 o 
   4   9  14        5.86        7.63     15.16 o 
   0  10  14        5.97       17.37     31.97 o 
   1  10  14        0.21       -1.06     17.61 o 
   2  10  14       43.23       33.24     18.13 o 
   1   1  15      797.84      854.79     31.18 o 
   2   1  15       88.51       83.75      7.43 o 
   3   1  15      283.45      254.64     10.57 o 
   4   1  15      177.15      175.78      9.67 o 
   5   1  15        1.77       -3.06      6.39 o 
   6   1  15       88.50       86.93     10.69 o 
   7   1  15      134.07      120.44     12.26 o 
   8   1  15       18.37       19.81     17.04 o 
   9   1  15        6.27       11.70     25.09 o 
   0   2  15       23.08       53.34     12.68 o 
   1   2  15     1037.50     1109.26     44.78 o 
   2   2  15       20.68       16.63      5.89 o 
   3   2  15      110.99       97.38      8.67 o 
   4   2  15      307.62      282.53     12.72 o 
   5   2  15       17.69       17.28      7.94 o 
   6   2  15      151.62      142.69     12.77 o 
   7   2  15       18.94       13.50     13.23 o 
   8   2  15        5.70       20.73     18.80 o 
   1   3  15     1142.99     1208.53     77.87 o 
   2   3  15      129.12      130.45     11.53 o 
   3   3  15        1.42       -0.50      5.11 o 
   4   3  15        2.98       -0.11      7.58 o 
   5   3  15      418.46      390.82     19.97 o 
   6   3  15      903.41      872.23     38.97 o 
   7   3  15       25.37       29.79     14.87 o 
   8   3  15      150.98      153.95     26.16 o 
   0   4  15     2847.56     2740.88    103.62 o 
   1   4  15       95.55      107.96      9.70 o 
   2   4  15       63.26       75.22      9.80 o 
   3   4  15       94.85      101.07      9.80 o 
   4   4  15      252.77      255.96     16.05 o 
   5   4  15       40.26       29.29     11.82 o 
   6   4  15       35.50       44.56     12.88 o 
   7   4  15      126.36      162.27     19.95 o 
   8   4  15        1.53       -9.69     15.10 o 
   1   5  15       54.08       44.09      9.02 o 
   2   5  15        6.24       12.46      7.60 o 
   3   5  15      367.66      357.59     19.17 o 
   4   5  15      311.02      292.29     24.08 o 
   5   5  15        0.00       -1.38     10.58 o 
   6   5  15        9.19        6.45     12.88 o 
   7   5  15       14.44       23.85     16.60 o 
   0   6  15       89.42       92.42     18.68 o 
   1   6  15        6.91        9.26      9.56 o 
   2   6  15      229.35      185.47     17.42 o 
   3   6  15       49.74       46.95     12.34 o 
   4   6  15      311.09      350.11     23.37 o 
   5   6  15        5.26        7.72     11.56 o 
   6   6  15       55.17       79.34     17.39 o 
   7   6  15       29.14       27.13     18.32 o 
   1   7  15        4.48        8.22     12.23 o 
   2   7  15      178.70      179.59     18.28 o 
   3   7  15        2.91        3.10     15.81 o 
   4   7  15        0.72       11.43     13.33 o 
   5   7  15        1.08       12.41     15.75 o 
   6   7  15        0.11       13.80     18.67 o 
   0   8  15       33.91       42.97     23.83 o 
   1   8  15        1.12       19.03     15.90 o 
   2   8  15       43.07       41.02     13.96 o 
   3   8  15        3.71        5.60     12.64 o 
   4   8  15        1.98       10.52     13.04 o 
   5   8  15       18.43       27.80     16.96 o 
   1   9  15       97.94      120.26     20.08 o 
   2   9  15       42.27       66.23     18.38 o 
   3   9  15       72.55       73.55     17.78 o 
   4   9  15        2.43       -0.08     16.44 o 
   0  10  15       85.81       88.01     33.63 o 
   1  10  15        7.53        1.02     22.74 o 
   2  10  15       11.29       -1.67     21.13 o 
   0   0  16      103.40      132.91     20.11 o 
   1   0  16      739.51      697.24     21.45 o 
   2   0  16      605.88      624.60     23.02 o 
   3   0  16      835.27      841.78     46.55 o 
   4   0  16      490.18      452.40     33.52 o 
   5   0  16      136.03      114.47     13.18 o 
   6   0  16      371.11      391.17     30.48 o 
   7   0  16        7.45        2.92     16.96 o 
   8   0  16       21.27       35.49     28.55 o 
   9   0  16        0.05       -6.49     30.65 o 
   1   1  16      302.95      283.67     13.53 o 
   2   1  16      391.88      335.16     17.14 o 
   3   1  16      444.66      435.25     16.65 o 
   4   1  16      399.43      377.92     14.63 o 
   5   1  16       77.45       77.59      9.70 o 
   6   1  16      462.81      400.03     17.92 o 
   7   1  16        1.47        5.19      9.33 o 
   8   1  16        9.33       14.63     16.60 o 
   0   2  16     2031.69     2031.16    150.52 o 
   1   2  16     1579.86     1702.53    101.04 o 
   2   2  16        4.56        9.94      5.59 o 
   3   2  16      137.92      129.14      8.01 o 
   4   2  16      113.78      115.34      8.93 o 
   5   2  16       11.58       10.65      7.79 o 
   6   2  16        9.20       10.98      7.69 o 
   7   2  16       55.40       67.92     13.18 o 
   8   2  16        0.25       -2.12     18.85 o 
   1   3  16      299.64      330.01     22.33 o 
   2   3  16       25.66       35.28      6.83 o 
   3   3  16      133.34      143.69      9.52 o 
   4   3  16        5.97       13.18      7.17 o 
   5   3  16       39.02       30.69     10.05 o 
   6   3  16       14.56       32.91     10.87 o 
   7   3  16        9.88        0.31     12.08 o 
   8   3  16        6.43       17.63     19.45 o 
   0   4  16     1108.32     1352.34    240.12 o 
   1   4  16      249.82      307.49     23.51 o 
   2   4  16      231.04      209.61     20.53 o 
   3   4  16        4.95        1.39      6.59 o 
   4   4  16      750.59      761.88     45.22 o 
   5   4  16        0.01       -2.14     10.22 o 
   6   4  16      102.42       72.42     13.43 o 
   7   4  16      107.53      143.32     19.73 o 
   8   4  16        7.18        9.49     17.39 o 
   1   5  16       21.16       32.23      9.06 o 
   2   5  16      622.34      504.69     22.23 o 
   3   5  16      578.44      616.68     62.53 o 
   4   5  16      154.47      144.41     15.01 o 
   5   5  16       56.50       37.69     12.93 o 
   6   5  16      163.76      160.51     18.34 o 
   7   5  16        2.86        7.99     16.83 o 
   0   6  16      403.43      398.59     35.29 o 
   1   6  16      376.86      327.55     20.09 o 
   2   6  16      291.86      283.15     19.34 o 
   3   6  16       49.90       54.72     13.20 o 
   4   6  16      165.86      151.82     16.08 o 
   5   6  16        0.36        5.41     12.46 o 
   6   6  16        2.00       22.66     18.20 o 
   7   6  16        1.66       22.35     20.29 o 
   1   7  16      303.99      285.77     21.97 o 
   2   7  16      207.54      195.87     19.38 o 
   3   7  16      124.39      130.11     22.18 o 
   4   7  16        1.41      -15.29     13.95 o 
   5   7  16        9.19       21.65     15.15 o 
   6   7  16        5.32       15.87     17.67 o 
   0   8  16      480.14      625.69     52.87 o 
   1   8  16      364.28      377.97     26.74 o 
   2   8  16      104.43       92.42     16.42 o 
   3   8  16        5.85        5.00     13.32 o 
   4   8  16       53.06       49.11     17.09 o 
   5   8  16        5.99       -7.68     17.22 o 
   1   9  16       81.97       71.59     24.66 o 
   2   9  16        0.04       -6.27     15.98 o 
   3   9  16        7.08       15.45     17.95 o 
   4   9  16       25.27       41.17     19.00 o 
   0  10  16       37.22       44.64     30.88 o 
   1  10  16        5.54       -6.68     22.44 o 
   1   1  17        3.73        4.25      4.78 o 
   2   1  17      355.42      328.26     26.71 o 
   3   1  17      381.50      394.61     16.00 o 
   4   1  17      649.99      622.33     19.14 o 
   5   1  17       30.48       31.62      8.37 o 
   6   1  17       37.86       44.67     10.21 o 
   7   1  17        4.26        5.54      9.71 o 
   8   1  17        1.57       -4.94     17.24 o 
   0   2  17       70.26       97.93     12.90 o 
   1   2  17       31.53       30.46      6.31 o 
   2   2  17        5.05        6.38      5.28 o 
   3   2  17       84.75       79.51      7.34 o 
   4   2  17      290.59      258.81     13.68 o 
   5   2  17      105.93       86.07      9.96 o 
   6   2  17      159.37      131.77     12.73 o 
   7   2  17       40.92       45.66     11.69 o 
   8   2  17        0.03       -6.27     18.40 o 
   1   3  17       64.87       49.03      7.81 o 
   2   3  17       57.74       57.69      8.38 o 
   3   3  17       69.44       67.26      7.83 o 
   4   3  17      455.10      434.16     28.46 o 
   5   3  17        0.00        2.62      9.44 o 
   6   3  17        2.77        0.42     11.10 o 
   7   3  17       20.52       31.29     15.43 o 
   8   3  17       43.72       41.17     16.53 o 
   0   4  17      700.65      870.57    122.55 o 
   1   4  17      164.75      164.43     19.23 o 
   2   4  17      220.12      180.33     12.25 o 
   3   4  17      169.38      147.47     19.02 o 
   4   4  17      450.89      481.39     24.53 o 
   5   4  17       12.67        7.99      9.69 o 
   6   4  17       50.55       53.77     13.91 o 
   7   4  17       23.54       20.55     15.70 o 
   8   4  17       18.33       25.86     18.25 o 
   1   5  17       35.36       55.41     12.49 o 
   2   5  17        3.84        2.46      9.47 o 
   3   5  17      265.62      268.47     20.40 o 
   4   5  17        2.53        0.13     10.21 o 
   5   5  17       33.46       30.61     12.85 o 
   6   5  17      105.27      109.22     16.11 o 
   7   5  17        0.84       10.76     16.61 o 
   0   6  17     2146.47     2286.75     77.55 o 
   1   6  17       42.16       34.53     13.14 o 
   2   6  17       70.34       74.90     12.79 o 
   3   6  17       38.73       42.96     13.28 o 
   4   6  17       85.32       76.02     14.42 o 
   5   6  17        0.11       -2.31     12.45 o 
   6   6  17       86.87      100.93     20.86 o 
   7   6  17       63.38       97.62     23.14 o 
   1   7  17       89.58       82.55     16.10 o 
   2   7  17       13.20       16.71     12.52 o 
   3   7  17        0.08        3.74     14.11 o 
   4   7  17       18.86       22.66     15.64 o 
   5   7  17       12.80       28.28     17.85 o 
   6   7  17        0.49        3.85     16.45 o 
   0   8  17       14.15       45.20     25.87 o 
   1   8  17       15.44       38.97     14.45 o 
   2   8  17        1.09        4.65     12.48 o 
   3   8  17        0.94        4.73     14.45 o 
   4   8  17       80.56       89.20     20.59 o 
   5   8  17        0.51       14.30     18.39 o 
   1   9  17        0.26       25.37     21.83 o 
   2   9  17        5.50        8.57     16.49 o 
   3   9  17        4.89        7.61     16.67 o 
   4   9  17       14.40       10.30     16.54 o 
   0  10  17      137.54      108.05     35.01 o 
   1  10  17       20.16       31.33     21.51 o 
   0   0  18      216.52      207.24     22.74 o 
   1   0  18      779.83      871.28     25.81 o 
   2   0  18      584.12      579.90     21.86 o 
   3   0  18      124.62      104.84     11.65 o 
   4   0  18      124.32      107.22     13.78 o 
   5   0  18      232.73      190.33     20.35 o 
   6   0  18      146.47      112.90     17.80 o 
   7   0  18       84.33       97.68     21.96 o 
   8   0  18       46.70       38.42     24.97 o 
   1   1  18       35.37       58.43      7.08 o 
   2   1  18        5.12        7.27      5.07 o 
   3   1  18      238.59      235.52     13.82 o 
   4   1  18      197.53      183.84     12.30 o 
   5   1  18      114.54       88.70      9.82 o 
   6   1  18      136.31      106.30     11.65 o 
   7   1  18        8.47       10.27     10.21 o 
   8   1  18        1.16        4.80     17.75 o 
   0   2  18      182.40      166.87     13.05 o 
   1   2  18       18.03       10.75      5.68 o 
   2   2  18       81.63       86.18      7.76 o 
   3   2  18       24.37       28.81      6.27 o 
   4   2  18      146.92      140.52     10.51 o 
   5   2  18       31.24       32.95      9.28 o 
   6   2  18        1.19        8.70      9.17 o 
   7   2  18        4.31        7.12     10.01 o 
   8   2  18        1.27       -1.37     15.69 o 
   1   3  18      280.34      338.83     27.67 o 
   2   3  18       70.48       79.15      8.70 o 
   3   3  18        5.24        8.40      7.91 o 
   4   3  18       35.14       41.80      9.73 o 
   5   3  18        0.08       -0.61      9.24 o 
   6   3  18       22.84        8.65     11.66 o 
   7   3  18       31.07       37.42     12.98 o 
   8   3  18        3.77        5.62     16.18 o 
   0   4  18      376.54      419.15     46.75 o 
   1   4  18        6.61       20.01     13.88 o 
   2   4  18        2.41       -4.07      6.57 o 
   3   4  18      236.02      235.36     15.97 o 
   4   4  18       13.75       25.16      9.99 o 
   5   4  18       58.34       51.55     12.04 o 
   6   4  18        0.16        2.80     10.77 o 
   7   4  18        0.74       13.41     15.39 o 
   8   4  18        5.27        1.19     16.52 o 
   1   5  18       93.03      107.36     13.73 o 
   2   5  18       85.91       83.26     11.97 o 
   3   5  18       53.03       71.89     15.06 o 
   4   5  18      108.99      108.05     14.85 o 
   5   5  18        8.09        3.14     13.20 o 
   6   5  18        1.42       16.15     13.76 o 
   7   5  18       10.72       29.61     16.10 o 
   0   6  18       12.32       71.39     22.68 o 
   1   6  18        6.96        5.92     12.06 o 
   2   6  18       31.67       30.28     13.28 o 
   3   6  18       73.65       58.50     14.79 o 
   4   6  18        2.06      -11.51     11.59 o 
   5   6  18        3.06       10.89     12.83 o 
   6   6  18        7.64       12.65     16.46 o 
   7   6  18        3.26       17.92     20.79 o 
   1   7  18      489.30      472.78     31.11 o 
   2   7  18       73.77       71.67     15.50 o 
   3   7  18        5.31       16.43     16.32 o 
   4   7  18       87.40       96.31     20.05 o 
   5   7  18       34.91       67.48     18.49 o 
   6   7  18       17.69       33.23     20.79 o 
   0   8  18      546.07      517.21     46.51 o 
   1   8  18       25.73       12.65     14.91 o 
   2   8  18       12.74        4.79     12.40 o 
   3   8  18        7.36        4.54     15.31 o 
   4   8  18        0.82       11.40     17.66 o 
   5   8  18        1.52        3.75     16.36 o 
   1   9  18       30.53       35.00     18.09 o 
   2   9  18       10.54       31.13     18.38 o 
   3   9  18        1.67       -2.52     17.94 o 
   1   1  19     1070.66      983.13     38.98 o 
   2   1  19       65.73       65.73      7.11 o 
   3   1  19      689.53      584.48     23.27 o 
   4   1  19        6.21       11.55      8.68 o 
   5   1  19       91.32       88.60     10.48 o 
   6   1  19       35.82       25.30      9.40 o 
   7   1  19       84.24       79.64     12.57 o 
   8   1  19        0.96        5.53     20.61 o 
   0   2  19     1189.20     1271.31     49.18 o 
   1   2  19       30.98       37.28      6.83 o 
   2   2  19      176.81      184.17     10.28 o 
   3   2  19      222.82      243.92     20.78 o 
   4   2  19        5.08       11.51      8.27 o 
   5   2  19      189.63      185.21     14.45 o 
   6   2  19       27.15       30.24     10.84 o 
   7   2  19       43.24       28.89     11.11 o 
   8   2  19        2.76       -4.72     17.16 o 
   1   3  19       72.16       77.10     10.55 o 
   2   3  19      199.45      181.08     16.98 o 
   3   3  19      152.17      129.96     15.89 o 
   4   3  19      105.82      119.25     12.13 o 
   5   3  19       69.55       47.54     11.81 o 
   6   3  19       38.77       33.24     12.13 o 
   7   3  19       48.74       53.72     13.94 o 
   8   3  19        2.33        1.05     17.41 o 
   0   4  19       70.67       58.05     13.83 o 
   1   4  19       22.05       25.89      7.77 o 
   2   4  19      112.23      107.90     13.70 o 
   3   4  19      237.82      237.21     17.46 o 
   4   4  19       30.66       14.22      9.15 o 
   5   4  19      196.27      184.62     16.89 o 
   6   4  19        0.03       -7.23     12.66 o 
   7   4  19       27.51       34.38     14.98 o 
   1   5  19        6.89        6.98     12.05 o 
   2   5  19      761.29      883.11    115.59 o 
   3   5  19      142.70      153.03     28.33 o 
   4   5  19       11.28       12.93     11.78 o 
   5   5  19        1.49        1.07     11.61 o 
   6   5  19       71.27       71.74     16.16 o 
   7   5  19        5.87       24.29     16.95 o 
   0   6  19     1866.87     2157.87    520.29 o 
   1   6  19      219.81      297.82     56.67 o 
   2   6  19        0.63        2.19     13.30 o 
   3   6  19        7.52       -1.07     12.84 o 
   4   6  19        3.48        2.27     12.49 o 
   5   6  19        0.00       10.30     15.91 o 
   6   6  19       12.49       25.48     15.91 o 
   1   7  19       25.81       32.70     15.11 o 
   2   7  19       66.70       76.44     17.22 o 
   3   7  19        0.36        4.74     14.48 o 
   4   7  19       25.35       27.89     19.64 o 
   5   7  19        3.53       19.44     21.47 o 
   6   7  19       12.73       29.85     20.26 o 
   0   8  19      227.13      232.64     34.35 o 
   1   8  19        8.49       22.63     14.94 o 
   2   8  19        1.31      -13.50     12.63 o 
   3   8  19       14.64       20.54     24.24 o 
   4   8  19        6.66       30.41     17.56 o 
   5   8  19       23.32       40.03     20.79 o 
   1   9  19        7.91       15.46     18.84 o 
   2   9  19       24.76       28.06     20.83 o 
   3   9  19        0.28        9.38     17.52 o 
   0   0  20     3615.84     4410.64    104.06 o 
   1   0  20       80.27       95.71     11.35 o 
   2   0  20      777.17      818.19     56.61 o 
   3   0  20       42.03       44.73     11.02 o 
   4   0  20      748.44      661.61     50.28 o 
   5   0  20     1074.13     1078.23     48.14 o 
   6   0  20        4.07       -9.47     14.43 o 
   7   0  20        0.13      -13.15     16.16 o 
   8   0  20        0.10       -6.41     28.61 o 
   1   1  20      399.90      414.23     27.08 o 
   2   1  20      112.38      117.29      8.69 o 
   3   1  20        4.16       15.49      5.72 o 
   4   1  20        2.44        5.77      7.57 o 
   5   1  20        3.20        6.06      8.14 o 
   6   1  20        6.12       10.22      9.51 o 
   7   1  20        3.98        9.07     10.65 o 
   8   1  20        2.40        6.01     19.96 o 
   0   2  20        3.64       19.43     18.36 o 
   1   2  20      322.41      277.05     13.12 o 
   2   2  20      198.62      205.93     15.90 o 
   3   2  20      305.42      323.25     22.75 o 
   4   2  20       23.69        2.03      9.05 o 
   5   2  20      118.25      122.93     12.71 o 
   6   2  20        1.80        1.53     10.45 o 
   7   2  20       34.80       41.96     12.13 o 
   8   2  20        6.47       -7.05     17.47 o 
   1   3  20      187.18      236.76     24.86 o 
   2   3  20        0.76        3.18      6.22 o 
   3   3  20       47.08       42.87     10.31 o 
   4   3  20       33.50       42.66     10.74 o 
   5   3  20       28.57       18.43     10.80 o 
   6   3  20        6.33        4.28      9.91 o 
   7   3  20       23.54       30.24     12.94 o 
   8   3  20        1.06       15.29     17.07 o 
   0   4  20      486.94      541.34     58.65 o 
   1   4  20       27.44       15.70      7.95 o 
   2   4  20      274.12      320.19     28.17 o 
   3   4  20      164.17      142.20     14.22 o 
   4   4  20        0.85        2.74     10.11 o 
   5   4  20       34.98       46.22     13.26 o 
   6   4  20       19.95       16.54     13.59 o 
   7   4  20       79.72       93.30     16.26 o 
   1   5  20      241.81      249.24     28.15 o 
   2   5  20        2.90       18.63     10.35 o 
   3   5  20       13.11       13.74     11.43 o 
   4   5  20        1.38        0.56     11.12 o 
   5   5  20       14.39       21.28     14.77 o 
   6   5  20        2.09        6.01     12.61 o 
   7   5  20        5.46       43.55     20.02 o 
   0   6  20      851.47     1185.80    351.30 o 
   1   6  20      128.00      202.31     32.69 o 
   2   6  20        1.14      -10.84     14.34 o 
   3   6  20        0.81       10.53     13.38 o 
   4   6  20       38.96       30.82     12.54 o 
   5   6  20       70.44       55.43     16.74 o 
   6   6  20        5.29       19.86     15.77 o 
   1   7  20       55.17       87.75     30.39 o 
   2   7  20        6.36        7.61     16.40 o 
   3   7  20       61.96       75.37     18.89 o 
   4   7  20        3.50       11.92     18.98 o 
   5   7  20       40.48       58.37     23.53 o 
   0   8  20      178.87      220.78     34.84 o 
   1   8  20      198.78      176.70     21.80 o 
   2   8  20        2.18       10.62     20.47 o 
   3   8  20        0.26        6.13     16.43 o 
   4   8  20        0.02        5.75     16.31 o 
   1   9  20       32.96       16.58     17.73 o 
   2   9  20       24.44       31.67     25.29 o 
   3   9  20       26.59       12.27     22.44 o 
   1   1  21       60.04       64.89      9.07 o 
   2   1  21      291.24      293.31     15.89 o 
   3   1  21      260.21      238.66     11.89 o 
   4   1  21      113.71      114.37     12.82 o 
   5   1  21       96.67       86.14     11.73 o 
   6   1  21       82.07       78.57     12.09 o 
   7   1  21        5.49       13.13     11.10 o 
   8   1  21       19.22       -6.95     16.37 o 
   0   2  21      191.01      204.21     15.82 o 
   1   2  21       32.75       30.65      6.58 o 
   2   2  21       55.78       58.37      8.05 o 
   3   2  21       30.75       22.24      7.43 o 
   4   2  21       17.16       28.25     10.86 o 
   5   2  21       71.01       75.82     12.04 o 
   6   2  21       27.54       10.96     10.57 o 
   7   2  21       71.59       56.90     13.65 o 
   8   2  21        8.33        3.54     17.05 o 
   1   3  21      301.25      325.30     29.43 o 
   2   3  21      197.89      206.48     18.09 o 
   3   3  21      208.36      236.01     30.99 o 
   4   3  21      107.96      129.02     14.77 o 
   5   3  21       20.42       16.09     11.15 o 
   6   3  21       19.15       11.92     10.74 o 
   7   3  21       27.17       22.82     14.18 o 
   0   4  21      179.94      190.85     17.68 o 
   1   4  21       20.23       10.26      8.30 o 
   2   4  21        2.42        6.55      8.45 o 
   3   4  21       68.74       68.52     15.15 o 
   4   4  21      315.31      330.35     41.48 o 
   5   4  21      109.82      108.03     15.99 o 
   6   4  21       45.25       43.35     12.97 o 
   7   4  21       31.99       47.40     15.72 o 
   1   5  21      474.11      596.97     57.68 o 
   2   5  21      127.09      148.66     19.89 o 
   3   5  21      442.40      420.15     60.90 o 
   4   5  21       50.25       55.02     14.52 o 
   5   5  21        4.85       14.40     14.75 o 
   6   5  21       47.83       41.92     15.50 o 
   7   5  21      140.52      170.19     24.69 o 
   0   6  21      910.18     1271.14    285.50 o 
   1   6  21      373.78      497.46     30.63 o 
   2   6  21        9.56       14.77     13.70 o 
   3   6  21        9.90        7.77     14.45 o 
   4   6  21        0.00        1.86     13.29 o 
   5   6  21        0.48        4.87     16.52 o 
   6   6  21       11.78       21.22     17.87 o 
   1   7  21       12.42       33.89     20.53 o 
   2   7  21       29.99       36.70     20.94 o 
   3   7  21        0.13       -2.61     15.28 o 
   4   7  21        3.98        9.58     16.00 o 
   5   7  21       51.80       56.49     26.06 o 
   0   8  21       39.72       63.06     26.61 o 
   1   8  21       37.83       26.36     18.56 o 
   2   8  21        3.50       22.97     24.69 o 
   3   8  21       12.19       22.70     19.63 o 
   4   8  21       16.56       39.35     21.71 o 
   1   9  21       69.90       72.58     21.52 o 
   2   9  21       45.83       47.01     30.33 o 
   0   0  22      535.84      431.09     30.61 o 
   1   0  22     1427.57     1466.09    141.41 o 
   2   0  22      115.66      122.54     25.28 o 
   3   0  22       52.80       32.22     10.70 o 
   4   0  22     1087.56     1264.05    156.96 o 
   5   0  22      551.49      659.34    135.76 o 
   6   0  22      105.22       95.15     28.61 o 
   7   0  22       61.08       48.78     18.82 o 
   8   0  22        0.99      -39.42     28.07 o 
   1   1  22        0.14       -1.97      4.99 o 
   2   1  22       16.73       31.79      7.31 o 
   3   1  22      233.24      235.01     12.68 o 
   4   1  22      425.26      384.90     21.01 o 
   5   1  22       57.99       49.54     12.32 o 
   6   1  22       35.20       31.18     11.62 o 
   7   1  22        0.03        4.34     11.98 o 
   8   1  22        0.02       10.94     18.97 o 
   0   2  22     2006.95     2066.01    170.90 o 
   1   2  22       11.05        7.22      6.30 o 
   2   2  22       50.17       51.84      7.82 o 
   3   2  22        1.86        8.91      8.16 o 
   4   2  22      621.78      637.07     47.14 o 
   5   2  22      109.49       81.34     22.53 o 
   6   2  22       25.75       25.37     11.62 o 
   7   2  22        2.20        2.91     12.38 o 
   8   2  22        0.59       10.70     15.03 o 
   1   3  22       35.89       28.69      8.21 o 
   2   3  22      110.65      123.77     10.60 o 
   3   3  22      286.67      261.32     17.45 o 
   4   3  22       35.62       30.48     17.73 o 
   5   3  22       31.56       31.49     11.91 o 
   6   3  22        4.68       -0.15     10.68 o 
   7   3  22        2.40       -4.26     13.64 o 
   0   4  22       16.21        4.90     10.75 o 
   1   4  22       16.59       20.37      8.93 o 
   2   4  22        8.61        5.72      8.74 o 
   3   4  22        4.45        4.72     10.20 o 
   4   4  22      479.88      473.44     58.58 o 
   5   4  22       36.21       36.34     14.31 o 
   6   4  22       21.88       22.50     12.83 o 
   7   4  22        0.14        9.17     14.96 o 
   1   5  22      102.73      157.85     20.83 o 
   2   5  22        2.82        8.32      9.93 o 
   3   5  22        9.24       10.91     12.47 o 
   4   5  22      104.60      120.41     18.60 o 
   5   5  22       55.37       64.48     16.00 o 
   6   5  22       66.83       79.56     18.62 o 
   0   6  22       92.32      145.97     31.01 o 
   1   6  22       24.42       49.03     19.00 o 
   2   6  22       45.26       53.76     15.00 o 
   3   6  22       20.83       -2.11     15.14 o 
   4   6  22       44.62       46.08     16.32 o 
   5   6  22       50.40       43.71     17.01 o 
   6   6  22        3.81       20.70     16.77 o 
   1   7  22      147.54      236.39     55.28 o 
   2   7  22       12.26        2.31     19.60 o 
   3   7  22        1.14        1.32     13.68 o 
   4   7  22        0.72        2.09     16.70 o 
   5   7  22        7.89       30.01     20.89 o 
   0   8  22      778.38     1062.79    337.97 o 
   1   8  22        0.99       22.21     22.21 o 
   2   8  22       24.17       19.47     36.22 o 
   3   8  22        0.44       34.57     25.40 o 
   4   8  22        3.72       27.09     20.45 o 
   1   9  22        2.21       31.60     22.26 o 
   2   9  22        4.40       35.55     25.69 o 
   1   1  23       45.60       43.34      9.59 o 
   2   1  23      180.09      184.21     11.09 o 
   3   1  23       53.93       71.57     10.64 o 
   4   1  23      287.33      280.95     20.18 o 
   5   1  23       69.18       53.19     11.68 o 
   6   1  23       10.70        3.68     10.52 o 
   7   1  23        0.48        3.28     10.81 o 
   8   1  23        6.39        2.64     18.15 o 
   0   2  23        4.49       35.62     10.50 o 
   1   2  23        0.59       12.27      6.59 o 
   2   2  23       24.21       32.18      7.90 o 
   3   2  23        6.13        6.33      9.00 o 
   4   2  23      275.67      328.38     36.29 o 
   5   2  23        0.46       -3.56      9.47 o 
   6   2  23        0.26        5.08      9.19 o 
   7   2  23       11.44        4.75     12.37 o 
   1   3  23        7.16       10.95      7.73 o 
   2   3  23      681.37      738.15     56.90 o 
   3   3  23     1059.51     1048.65     79.46 o 
   4   3  23       75.79       66.27     14.17 o 
   5   3  23        0.22        5.48     10.60 o 
   6   3  23       37.20       26.14     11.58 o 
   7   3  23        6.87        4.57     13.67 o 
   0   4  23       13.62        9.33     13.03 o 
   1   4  23       67.26       86.67     14.39 o 
   2   4  23        9.38        9.82      9.34 o 
   3   4  23       29.88       34.64     12.13 o 
   4   4  23        4.31       34.65     14.26 o 
   5   4  23        9.83        1.99     13.20 o 
   6   4  23        1.26        4.66     15.13 o 
   7   4  23        0.48        3.79     14.85 o 
   1   5  23      194.08      254.13     27.86 o 
   2   5  23        2.33       -3.36     12.27 o 
   3   5  23       64.55       71.64     14.47 o 
   4   5  23        5.92        8.43     11.38 o 
   5   5  23        1.65        8.15     15.15 o 
   6   5  23       14.64       24.93     16.07 o 
   0   6  23      109.64      146.95     55.09 o 
   1   6  23      301.60      408.96     80.84 o 
   2   6  23       20.33       18.63     18.86 o 
   3   6  23       44.51       19.88     17.06 o 
   4   6  23        1.41        0.63     15.10 o 
   5   6  23        6.80        8.95     14.77 o 
   6   6  23        1.84       13.00     17.32 o 
   1   7  23       58.15       51.75     18.30 o 
   2   7  23        2.48       -2.86     21.70 o 
   3   7  23        1.82       -4.67     17.85 o 
   4   7  23       13.85       29.76     17.77 o 
   5   7  23        0.09       -0.60     22.69 o 
   0   8  23        1.07       55.47     48.09 o 
   1   8  23       53.60      106.66     25.19 o 
   2   8  23        0.27       15.81     25.50 o 
   3   8  23        3.26       15.67     22.97 o 
   1   9  23       63.91      109.91     45.44 o 
   0   0  24      401.77      419.29     32.79 o 
   1   0  24        1.86        7.19      8.86 o 
   2   0  24        0.00       -5.56      9.20 o 
   3   0  24       83.48       67.88     20.43 o 
   4   0  24      194.53      227.44     46.13 o 
   5   0  24        0.30        8.07     20.23 o 
   6   0  24        0.07       10.13     19.72 o 
   7   0  24       15.80       33.41     16.61 o 
   1   1  24       29.33       35.00      8.46 o 
   2   1  24       97.63       96.41      9.07 o 
   3   1  24      547.76      555.01     24.15 o 
   4   1  24        3.47        8.30      8.65 o 
   5   1  24        4.35        7.66     11.89 o 
   6   1  24        1.83        3.74     11.66 o 
   7   1  24        7.92       13.82     11.90 o 
   0   2  24      319.85      272.64     20.15 o 
   1   2  24      444.47      429.54     20.14 o 
   2   2  24      378.44      400.55     21.15 o 
   3   2  24      240.44      230.80     21.95 o 
   4   2  24      131.79      138.55     26.25 o 
   5   2  24        7.45       19.41     11.91 o 
   6   2  24       23.83       16.59     12.31 o 
   7   2  24        0.12       12.76     13.60 o 
   1   3  24        7.75        3.08      6.54 o 
   2   3  24       85.51      110.91     16.20 o 
   3   3  24        7.02       40.89     11.83 o 
   4   3  24       40.60       29.45     16.09 o 
   5   3  24        0.49        2.26     11.90 o 
   6   3  24        2.62       -0.12     10.34 o 
   7   3  24        2.26       -2.83     13.45 o 
   0   4  24        2.34       -9.68     10.47 o 
   1   4  24        0.34       -4.46      8.05 o 
   2   4  24      165.62      180.26     19.03 o 
   3   4  24      183.28      176.77     32.59 o 
   4   4  24      156.65      143.50     37.55 o 
   5   4  24       16.06        1.28     11.60 o 
   6   4  24        4.18        1.14     14.84 o 
   7   4  24        1.50       -3.15     14.21 o 
   1   5  24       35.80       35.11     12.69 o 
   2   5  24        5.60       -8.52     11.47 o 
   3   5  24      208.39      230.15     34.51 o 
   4   5  24        1.06        8.16     13.15 o 
   5   5  24        1.47        2.27     15.55 o 
   6   5  24        6.86       14.81     17.03 o 
   0   6  24       77.08      103.88     33.23 o 
   1   6  24       32.30       87.94     19.05 o 
   2   6  24        7.30       21.55     17.86 o 
   3   6  24        1.89       -3.84     14.89 o 
   4   6  24       19.78       11.17     16.27 o 
   5   6  24        3.33        9.54     18.12 o 
   1   7  24       14.49       43.13     18.41 o 
   2   7  24       44.59       63.68     23.10 o 
   3   7  24        7.48        1.54     19.19 o 
   4   7  24        8.75        2.54     16.94 o 
   0   8  24       10.11       64.99     37.16 o 
   1   8  24      186.66      295.67     81.41 o 
   2   8  24       12.45       18.03     19.60 o 
   3   8  24        0.23       19.88     23.75 o 
   1   1  25       35.63       44.82      9.12 o 
   2   1  25       78.78       82.11      8.72 o 
   3   1  25      237.18      285.38     17.25 o 
   4   1  25       50.56       37.86     11.94 o 
   5   1  25       67.63       60.90     13.02 o 
   6   1  25        0.82      -11.11      8.82 o 
   7   1  25        8.51        9.41     14.21 o 
   0   2  25       32.92       62.78     15.11 o 
   1   2  25       29.22       46.39      8.33 o 
   2   2  25        0.10       12.30      8.19 o 
   3   2  25       85.66       86.39     12.00 o 
   4   2  25        5.31        6.83     10.56 o 
   5   2  25      268.33      266.16     21.51 o 
   6   2  25        0.28       -0.55     13.00 o 
   7   2  25        0.01        3.66     12.37 o 
   1   3  25      178.16      177.57     13.91 o 
   2   3  25      144.93      141.66     13.26 o 
   3   3  25      344.33      313.72     28.62 o 
   4   3  25       24.40       41.20     12.72 o 
   5   3  25       30.44       14.78     12.95 o 
   6   3  25        0.35       -0.01     11.72 o 
   7   3  25        0.30        8.04     14.24 o 
   0   4  25        2.96      -20.74     16.18 o 
   1   4  25       30.49       17.07     10.28 o 
   2   4  25      222.73      280.56     35.39 o 
   3   4  25       58.95       59.84     12.64 o 
   4   4  25        7.23       12.53     11.48 o 
   5   4  25       95.76      123.52     19.30 o 
   6   4  25        7.12       13.85     13.57 o 
   1   5  25       23.45       15.13     12.95 o 
   2   5  25       13.02        6.64     16.46 o 
   3   5  25       11.10       24.75     14.02 o 
   4   5  25        2.25       -9.67     13.52 o 
   5   5  25        0.09       -8.22     12.56 o 
   6   5  25        0.64        4.59     16.12 o 
   0   6  25      186.72      276.25     40.01 o 
   1   6  25      318.57      423.01     58.88 o 
   2   6  25       57.22       68.72     21.82 o 
   3   6  25       32.72       32.36     19.32 o 
   4   6  25       11.08       -2.67     17.89 o 
   5   6  25        0.15       19.18     18.44 o 
   1   7  25        3.06       36.86     19.95 o 
   2   7  25        2.23       19.24     17.58 o 
   3   7  25        6.46       12.20     21.35 o 
   4   7  25        3.13       32.76     22.39 o 
   0   8  25        1.41       62.78     33.98 o 
   1   8  25        3.01       55.51     21.32 o 
   2   8  25        0.40      -13.36     21.33 o 
   3   8  25        1.27       25.87     21.45 o 
   0   0  26      860.55      832.90     47.66 o 
   1   0  26       23.98        7.31      8.55 o 
   2   0  26      123.23      106.41     14.73 o 
   3   0  26       19.73        5.33     16.75 o 
   4   0  26      249.33      281.96     41.32 o 
   5   0  26      158.23      147.80     24.23 o 
   6   0  26       81.39       91.10     24.02 o 
   7   0  26        0.66        4.95     18.61 o 
   1   1  26      225.90      201.56     21.38 o 
   2   1  26       35.19       37.29      8.22 o 
   3   1  26      478.10      463.72     21.74 o 
   4   1  26       86.31       85.40     13.28 o 
   5   1  26       40.75       33.00     15.27 o 
   6   1  26        7.79       -0.15     12.25 o 
   7   1  26        3.15        2.76     13.45 o 
   0   2  26      623.25      606.76     50.11 o 
   1   2  26      352.52      349.06     30.97 o 
   2   2  26      120.60      141.80     25.47 o 
   3   2  26      181.92      169.16     15.60 o 
   4   2  26        0.67        0.44     10.99 o 
   5   2  26       19.86       17.54     13.52 o 
   6   2  26        0.24        5.13     12.99 o 
   7   2  26       22.90       43.34     15.88 o 
   1   3  26       14.77       14.99      8.45 o 
   2   3  26       29.03       23.64      8.80 o 
   3   3  26        0.52       11.04     11.36 o 
   4   3  26        0.17       -6.11     12.83 o 
   5   3  26        5.60        9.66     13.06 o 
   6   3  26        1.24       -3.18     11.25 o 
   7   3  26        0.25       11.03     17.24 o 
   0   4  26       40.78       50.39     17.24 o 
   1   4  26       12.74       12.85      9.91 o 
   2   4  26        2.36        8.44      8.67 o 
   3   4  26       62.60       73.07     13.83 o 
   4   4  26        2.20       -8.58     10.79 o 
   5   4  26        9.96        7.86     13.41 o 
   6   4  26        2.24        3.23     17.15 o 
   1   5  26       14.19        9.18     12.60 o 
   2   5  26       27.92       28.91     14.81 o 
   3   5  26      128.26      138.83     18.00 o 
   4   5  26       22.39        2.12     16.99 o 
   5   5  26        3.61        2.04     15.04 o 
   6   5  26        8.60        0.41     14.24 o 
   0   6  26        1.02       10.04     17.06 o 
   1   6  26       44.07       69.37     17.08 o 
   2   6  26        7.41       13.51     14.26 o 
   3   6  26        2.92        2.32     17.72 o 
   4   6  26       17.24        9.71     16.96 o 
   5   6  26        1.58       14.43     21.20 o 
   1   7  26      184.35      255.93     56.86 o 
   2   7  26        0.68        1.11     21.12 o 
   3   7  26       10.77       14.48     19.87 o 
   4   7  26       11.67       13.53     19.86 o 
   0   8  26      153.76      354.47     49.41 o 
   1   8  26       57.34      160.23     34.14 o 
   2   8  26        9.14       26.14     25.26 o 
   1   1  27        3.69       13.89      8.36 o 
   2   1  27       78.04       81.06      9.41 o 
   3   1  27       38.40       59.32     11.73 o 
   4   1  27      119.48      115.58     15.74 o 
   5   1  27        5.50        5.83     10.60 o 
   6   1  27       14.62       22.21     12.09 o 
   7   1  27       13.90        9.16     14.54 o 
   0   2  27       16.04       23.75     11.12 o 
   1   2  27       27.31       42.68      9.08 o 
   2   2  27      129.32      155.83     23.11 o 
   3   2  27       65.51       70.84     12.66 o 
   4   2  27       96.40       81.49     14.58 o 
   5   2  27        3.31       -6.87      9.52 o 
   6   2  27        0.18        1.76     11.97 o 
   7   2  27        3.93       18.81     16.61 o 
   1   3  27       61.61       49.80      9.46 o 
   2   3  27       50.91       47.36      9.71 o 
   3   3  27      115.62       89.89     13.45 o 
   4   3  27       23.54       10.21     13.89 o 
   5   3  27       44.56       45.24     16.09 o 
   6   3  27        1.56        1.91     15.35 o 
   0   4  27       30.94       15.19     13.75 o 
   1   4  27       70.59       51.19     11.26 o 
   2   4  27      116.78      112.61     15.88 o 
   3   4  27       85.05       93.25     21.13 o 
   4   4  27        1.20      -12.73     13.88 o 
   5   4  27        0.46        7.65     14.25 o 
   6   4  27        2.73       -5.74     14.99 o 
   1   5  27       33.71       31.13     15.17 o 
   2   5  27        1.62       -1.81     13.08 o 
   3   5  27       74.54       95.34     18.81 o 
   4   5  27        8.60       14.35     14.45 o 
   5   5  27        8.28       24.40     17.12 o 
   0   6  27       31.27       10.46     20.30 o 
   1   6  27        0.41       -1.30     16.06 o 
   2   6  27       85.51       86.02     21.82 o 
   3   6  27       14.11       29.15     16.18 o 
   4   6  27        6.12       14.59     23.98 o 
   5   6  27       10.09       29.93     27.05 o 
   1   7  27       20.97       57.85     21.57 o 
   2   7  27        1.64       11.30     20.20 o 
   3   7  27        0.34       11.86     19.60 o 
   0   8  27       85.55      145.86     53.34 o 
   1   8  27       25.02       83.21     29.37 o 
   0   0  28       76.72       53.34     18.80 o 
   1   0  28       44.80       48.67     12.04 o 
   2   0  28      224.79      189.75     17.67 o 
   3   0  28      378.86      362.14     59.68 o 
   4   0  28      622.45      615.73     40.39 o 
   5   0  28       32.09       46.30     21.03 o 
   6   0  28        7.66       -3.06     14.28 o 
   7   0  28        0.03       -2.43     19.59 o 
   1   1  28       54.78       47.95      9.23 o 
   2   1  28        1.82       16.45      8.37 o 
   3   1  28      231.13      218.37     19.05 o 
   4   1  28       29.52       38.02     11.38 o 
   5   1  28       43.05       51.09     14.05 o 
   6   1  28        1.03        0.69     13.94 o 
   7   1  28        2.79       12.11     15.99 o 
   0   2  28       16.69       33.17     13.16 o 
   1   2  28       10.57        9.50      7.73 o 
   2   2  28        0.32        6.52      8.56 o 
   3   2  28       52.42       46.26     11.93 o 
   4   2  28       80.94       72.90     14.96 o 
   5   2  28        0.19        8.74     12.34 o 
   6   2  28        0.33       -2.87     14.69 o 
   1   3  28       13.27        7.68      8.65 o 
   2   3  28        9.22       15.88      9.05 o 
   3   3  28       32.57       53.76     17.71 o 
   4   3  28        0.01       -0.58     12.34 o 
   5   3  28        1.91        3.23     14.36 o 
   6   3  28        9.44        6.57     15.97 o 
   0   4  28        0.11        7.73     16.49 o 
   1   4  28       65.10       67.51     13.69 o 
   2   4  28       51.10       52.41     13.62 o 
   3   4  28        0.31       11.00     11.94 o 
   4   4  28        9.35        3.54     11.55 o 
   5   4  28        1.69       -1.83     15.64 o 
   6   4  28        1.43        4.96     14.74 o 
   1   5  28        4.28      -12.75     13.78 o 
   2   5  28       47.21       74.13     18.37 o 
   3   5  28       18.65       17.52     20.26 o 
   4   5  28        1.49        5.73     15.19 o 
   5   5  28       28.79       41.96     19.28 o 
   0   6  28        9.06        9.44     20.73 o 
   1   6  28        6.16       -5.25     13.47 o 
   2   6  28        6.81       27.24     19.29 o 
   3   6  28       79.85       94.24     23.52 o 
   4   6  28        5.36        3.87     21.07 o 
   1   7  28       31.84       51.47     18.50 o 
   2   7  28       50.10       60.31     23.92 o 
   3   7  28       12.04       12.62     19.97 o 
   0   8  28        0.45       62.59     35.05 o 
   1   1  29       76.42       72.49     10.13 o 
   2   1  29       39.78       42.72      8.91 o 
   3   1  29      158.53      151.86     26.13 o 
   4   1  29        0.16        0.30     10.23 o 
   5   1  29       60.66       54.03     13.74 o 
   6   1  29       20.51       25.15     14.03 o 
   0   2  29      164.32      170.50     20.40 o 
   1   2  29      107.93       83.82     14.28 o 
   2   2  29       11.07       20.29      9.22 o 
   3   2  29       45.56       27.62     13.83 o 
   4   2  29       42.76       40.05     14.05 o 
   5   2  29       95.34       88.73     15.15 o 
   6   2  29        5.71        3.88     13.77 o 
   1   3  29       12.33       -1.63      8.41 o 
   2   3  29       15.40       10.37     10.77 o 
   3   3  29        6.06       22.73     12.81 o 
   4   3  29        0.95       -2.07     11.90 o 
   5   3  29       42.80       32.68     15.10 o 
   6   3  29        4.11       13.47     16.52 o 
   0   4  29       20.37        8.95     17.61 o 
   1   4  29       43.09       26.56     12.09 o 
   2   4  29        4.64       19.86     12.19 o 
   3   4  29       10.47       26.05     12.56 o 
   4   4  29        2.89       21.35     14.08 o 
   5   4  29       17.66       21.84     15.93 o 
   1   5  29        0.00      -11.87     12.66 o 
   2   5  29        7.99        6.56     15.21 o 
   3   5  29       47.64       61.95     19.61 o 
   4   5  29       26.13       13.17     18.96 o 
   5   5  29        0.91        2.41     17.94 o 
   0   6  29       25.06       23.58     25.61 o 
   1   6  29        9.48       26.19     16.45 o 
   2   6  29       15.30       -0.50     17.99 o 
   3   6  29        8.62       25.25     19.16 o 
   4   6  29        0.16       31.02     26.14 o 
   1   7  29       13.52       41.26     24.38 o 
   2   7  29       21.05       18.94     20.41 o 
   0   0  30       29.95       22.74     17.49 o 
   1   0  30       78.60       75.63     14.43 o 
   2   0  30      229.77      228.67     21.00 o 
   3   0  30      189.27      174.59     26.51 o 
   4   0  30       83.61      110.58     22.63 o 
   5   0  30      245.71      259.20     36.07 o 
   6   0  30        3.98        3.64     18.63 o 
   1   1  30       25.10       21.52      8.27 o 
   2   1  30       10.50       34.33      8.85 o 
   3   1  30      234.50      279.96     23.67 o 
   4   1  30        1.35       11.13     12.20 o 
   5   1  30       13.76       28.16     13.69 o 
   6   1  30       32.42       53.44     16.48 o 
   0   2  30       15.21       41.59     13.47 o 
   1   2  30        5.62        2.26      8.66 o 
   2   2  30      128.65      140.48     18.31 o 
   3   2  30        3.85        1.92     13.10 o 
   4   2  30       71.57       46.63     13.76 o 
   5   2  30        0.00        8.83     13.56 o 
   6   2  30        5.26        0.35     13.49 o 
   1   3  30       49.43       57.25     12.91 o 
   2   3  30       40.99       16.31     12.45 o 
   3   3  30       73.80       77.53     26.38 o 
   4   3  30       14.16       10.10     13.39 o 
   5   3  30       11.97       13.90     14.18 o 
   0   4  30       78.49       60.29     21.16 o 
   1   4  30        1.66        6.22     11.15 o 
   2   4  30        4.66        7.63     12.18 o 
   3   4  30        4.58       -0.05     11.05 o 
   4   4  30       63.76       56.85     16.36 o 
   5   4  30        0.02      -11.63     14.77 o 
   1   5  30        1.45       -6.83     12.14 o 
   2   5  30        0.87       -2.47     15.44 o 
   3   5  30       71.86      103.34     24.49 o 
   4   5  30        1.94       -3.67     25.60 o 
   0   6  30        7.85        4.06     26.06 o 
   1   6  30        7.41        5.91     15.94 o 
   2   6  30       22.73       17.33     17.45 o 
   3   6  30       14.80       27.21     18.15 o 
   1   7  30       71.05      116.50     37.76 o 
   2   7  30        0.06      -11.54     20.07 o 
   1   1  31        7.70        8.75      8.55 o 
   2   1  31      245.65      283.81     27.67 o 
   3   1  31      259.95      287.20     39.38 o 
   4   1  31       44.57       62.10     14.51 o 
   5   1  31        2.60       12.43     12.57 o 
   6   1  31        2.08       25.99     13.02 o 
   0   2  31      422.80      471.82     64.94 o 
   1   2  31       17.85       19.41     10.35 o 
   2   2  31      230.82      231.45     18.30 o 
   3   2  31       74.81       69.67     15.27 o 
   4   2  31       21.62       22.57     13.51 o 
   5   2  31       45.02       33.47     15.67 o 
   6   2  31       15.09       23.44     16.07 o 
   1   3  31        1.96        7.54      9.82 o 
   2   3  31        1.36       -7.32     10.89 o 
   3   3  31      135.87      141.07     23.16 o 
   4   3  31       13.05       13.17     15.79 o 
   5   3  31        0.00        4.19     14.54 o 
   0   4  31        2.02       -1.02     18.39 o 
   1   4  31        0.99       -2.91     12.21 o 
   2   4  31      169.08      193.14     29.11 o 
   3   4  31       12.32        7.32     12.49 o 
   4   4  31        5.35       14.14     13.57 o 
   5   4  31       14.43        3.04     15.97 o 
   1   5  31       14.38        1.40     13.79 o 
   2   5  31        0.41        1.88     17.69 o 
   3   5  31        5.07        4.89     18.08 o 
   4   5  31       18.82       33.30     22.08 o 
   0   6  31        0.06       -0.35     21.11 o 
   1   6  31       41.54       37.79     20.45 o 
   2   6  31       12.70        4.02     20.56 o 
   3   6  31        0.19        5.73     16.24 o 
   1   7  31       15.07       52.84     24.96 o 
   0   0  32        5.67        1.75     16.18 o 
   1   0  32       24.82       19.29     14.34 o 
   2   0  32      381.41      392.17     27.67 o 
   3   0  32      219.37      227.45     43.50 o 
   4   0  32       20.98       19.01     14.65 o 
   5   0  32       10.41       27.66     20.41 o 
   1   1  32        4.03       -1.31      7.75 o 
   2   1  32      144.03      168.94     16.78 o 
   3   1  32        0.26       20.95     14.77 o 
   4   1  32        0.91        6.97     13.66 o 
   5   1  32        7.04        5.09     14.92 o 
   0   2  32        5.58       26.74     14.99 o 
   1   2  32        8.51       12.51     11.14 o 
   2   2  32        2.25        9.98      9.95 o 
   3   2  32       34.67       41.46     13.32 o 
   4   2  32       14.91        9.17     12.74 o 
   5   2  32        2.34        7.16     12.57 o 
   1   3  32       84.24       87.49     14.48 o 
   2   3  32        0.76        8.39     11.37 o 
   3   3  32        0.02       25.97     15.42 o 
   4   3  32        2.58       15.17     15.36 o 
   5   3  32        8.19       13.75     15.31 o 
   0   4  32        0.17       33.88     21.33 o 
   1   4  32       62.35       69.98     15.10 o 
   2   4  32        0.69       14.24     15.57 o 
   3   4  32        8.58        5.14     14.99 o 
   4   4  32        0.73      -21.44     14.29 o 
   1   5  32        7.82       -5.33     14.96 o 
   2   5  32       38.63       34.22     17.91 o 
   3   5  32        1.50        3.19     18.27 o 
   4   5  32        0.60        8.02     19.02 o 
   0   6  32        0.23        1.94     24.56 o 
   1   6  32        0.03       -4.51     20.77 o 
   2   6  32       15.62       13.90     17.15 o 
   1   1  33        1.57        9.82      8.62 o 
   2   1  33      257.33      265.95     34.07 o 
   3   1  33        0.16       14.56     13.64 o 
   4   1  33       48.26       58.60     14.64 o 
   5   1  33        1.59       -1.90     15.51 o 
   0   2  33       25.81       49.83     20.82 o 
   1   2  33        0.47       13.13     11.21 o 
   2   2  33       14.42        2.32     12.04 o 
   3   2  33        0.43        2.85     11.28 o 
   4   2  33        7.66        9.82     15.58 o 
   5   2  33        1.00       -1.32     16.40 o 
   1   3  33       35.81       34.20     12.95 o 
   2   3  33        0.65       -3.37     12.00 o 
   3   3  33        0.63        7.17     15.09 o 
   4   3  33        0.46       -2.50     12.91 o 
   0   4  33      285.90      293.46     63.18 o 
   1   4  33      103.78       99.82     20.38 o 
   2   4  33       15.13        6.57     13.97 o 
   3   4  33       13.44        7.80     15.66 o 
   4   4  33        9.20       -0.64     16.75 o 
   1   5  33        0.20      -14.44     17.87 o 
   2   5  33        0.42       -1.08     18.45 o 
   3   5  33        0.15        6.73     20.90 o 
   0   6  33       34.58       38.75     28.42 o 
   1   6  33        8.62        7.34     21.91 o 
   0   0  34       87.22      135.97     28.42 o 
   1   0  34        0.11       13.02     13.47 o 
   2   0  34      140.11      120.08     42.41 o 
   3   0  34        6.93       27.90     16.57 o 
   4   0  34       63.50      101.14     25.50 o 
   5   0  34        1.46       10.49     17.40 o 
   1   1  34       41.93       51.37     10.46 o 
   2   1  34       35.85       62.83     14.65 o 
   3   1  34        0.48       21.21     12.10 o 
   4   1  34        2.62       11.43     13.85 o 
   5   1  34        0.17       14.73     14.22 o 
   0   2  34      118.63      139.31     20.41 o 
   1   2  34       26.25       41.24     11.08 o 
   2   2  34        9.18       10.59     11.61 o 
   3   2  34       16.55        0.46     14.08 o 
   4   2  34        0.09        8.97     14.17 o 
   1   3  34       23.18       27.03     13.21 o 
   2   3  34       22.45       41.14     15.09 o 
   3   3  34        5.54        1.40     12.26 o 
   4   3  34        0.25       -6.02     15.34 o 
   0   4  34        0.75       12.94     21.89 o 
   1   4  34        2.71       -1.46     13.76 o 
   2   4  34        5.51       13.58     14.68 o 
   3   4  34        0.01       -1.33     18.77 o 
   1   5  34        0.52       -8.86     19.65 o 
   2   5  34        5.35       13.20     16.90 o 
   1   1  35      146.03      128.21     14.55 o 
   2   1  35       20.20       16.44     11.71 o 
   3   1  35      176.15      166.20     23.54 o 
   4   1  35       23.46       44.92     16.84 o 
   0   2  35       63.51      101.47     20.80 o 
   1   2  35       64.66       71.00     12.41 o 
   2   2  35        0.54       -4.73     13.48 o 
   3   2  35        8.26        1.55     12.41 o 
   4   2  35       20.70       30.10     17.66 o 
   1   3  35       95.17       91.74     14.48 o 
   2   3  35        7.83       31.36     14.46 o 
   3   3  35        3.69        6.20     16.42 o 
   4   3  35        0.02        7.13     17.60 o 
   0   4  35        3.04       -2.99     18.49 o 
   1   4  35        3.05       -9.88     18.06 o 
   2   4  35       21.47       15.34     14.25 o 
   3   4  35        0.10       -4.90     20.34 o 
   1   5  35        4.20        4.98     18.77 o 
   2   5  35        7.30       30.16     20.84 o 
   0   0  36        1.95       14.87     21.42 o 
   1   0  36       29.61       31.01     15.74 o 
   2   0  36       57.41       92.93     38.04 o 
   3   0  36       45.54       39.44     21.33 o 
   4   0  36       99.59       73.28     23.85 o 
   1   1  36       16.04       45.76     10.92 o 
   2   1  36        2.70       30.58     15.76 o 
   3   1  36        4.24       16.74     15.31 o 
   4   1  36       37.49       55.88     16.89 o 
   0   2  36        0.56       27.76     15.14 o 
   1   2  36        0.65       13.05     10.87 o 
   2   2  36       19.98       30.81     13.34 o 
   3   2  36        0.46        0.09     14.54 o 
   4   2  36       20.48       15.49     14.90 o 
   1   3  36        0.46       17.21     15.54 o 
   2   3  36        4.73       14.34     15.01 o 
   3   3  36        1.31       -5.36     19.88 o 
   0   4  36        7.73      -22.63     21.79 o 
   1   4  36        0.01      -14.30     18.51 o 
   2   4  36        7.86       25.53     16.28 o 
   1   1  37       63.76       80.90     13.18 o 
   2   1  37      112.31      125.20     19.07 o 
   3   1  37       59.35       46.46     14.66 o 
   0   2  37        0.88       29.45     17.59 o 
   1   2  37        0.49        1.15     11.13 o 
   2   2  37       12.17       13.91     17.75 o 
   3   2  37       11.35       17.91     15.24 o 
   1   3  37       46.73       57.22     17.46 o 
   2   3  37        2.40        0.97     14.56 o 
   0   4  37       21.06        0.33     22.03 o 
   1   4  37       12.42      -16.34     19.34 o 
   0   0  38       10.15       12.97     20.69 o 
   1   0  38       35.15       60.21     16.84 o 
   2   0  38       60.36       61.36     21.06 o 
   3   0  38       31.23       28.02     18.33 o 
   1   1  38        2.63       13.22     10.13 o 
   2   1  38       65.53       82.42     16.61 o 
   3   1  38        2.00       17.20     13.97 o 
   0   2  38       16.66       51.59     18.10 o 
   1   2  38        0.49        3.98     11.45 o 
   2   2  38        5.39       30.95     16.13 o 
   1   3  38        0.41       -3.33     14.49 o 
   1   1  39        3.22        8.41     10.38 o 
   2   1  39        5.37       36.73     17.22 o 
   0   2  39      161.32      170.13     33.81 o 
   1   2  39        4.68       12.15     14.10 o 
   0   0  40       70.39       81.35     26.99 o 
   1   0  40        0.01       18.09     17.44 o 
                                                 
